# Supplementary material for: ﻿Revision of the Chinese species of the genus Brachyponera Emery, 1900 (Hymenoptera, Formicidae), with a key to the world species of the genus
Source: Zookeys. 2025 Mar 6;1230:247–86. doi: 10.3897/zookeys.1230.140159 (PMC11907243; doi:10.3897/zookeys.1230.140159)
Supplement: XML Treatment for Brachyponera candida [file zookeys.1230.140159-treatment2.xml]

<!DOCTYPE tp:taxon-treatment
  PUBLIC "-//TaxonX//DTD Taxonomic Treatment Publishing DTD v0 20100105//EN" "tax-treatment-NSO.dtd">
<tp:taxon-treatment xmlns:tp="http://www.plazi.org/taxpub"><tp:treatment-meta><kwd-group><label>Taxon classification</label><kwd>
                <named-content content-type="kingdom">Animalia</named-content>
              </kwd><kwd>
                <named-content content-type="order">Hymenoptera</named-content>
              </kwd><kwd>
                <named-content content-type="family">Formicidae</named-content>
              </kwd></kwd-group><mixed-citation publication-type="journal"><person-group><name><surname>Chen</surname><given-names>Chao</given-names></name><name><surname>Yu</surname><given-names>Yu</given-names></name><name><surname>Yi</surname><given-names>Chuanhui</given-names></name></person-group><article-title>﻿Revision of the Chinese species of the genus <italic><tp:taxon-name><tp:taxon-name-part taxon-name-part-type="genus" reg="Brachyponera">Brachyponera</tp:taxon-name-part></tp:taxon-name></italic> Emery, 1900 (<tp:taxon-name><tp:taxon-name-part taxon-name-part-type="order">Hymenoptera</tp:taxon-name-part></tp:taxon-name>, <tp:taxon-name><tp:taxon-name-part taxon-name-part-type="family">Formicidae</tp:taxon-name-part></tp:taxon-name>), with a key to the world species of the genus</article-title><source>Zookeys</source><day>06</day><month>03</month><year>2025</year><volume>1230</volume><fpage>247</fpage><lpage>286</lpage><pub-id pub-id-type="doi">10.3897/zookeys.1230.140159</pub-id></mixed-citation></tp:treatment-meta><tp:nomenclature><label>﻿</label><tp:taxon-name>
              <object-id xmlns:xlink="http://www.w3.org/1999/xlink" content-type="arpha" xlink:type="simple">1022AC35-7510-502A-97C3-DB98EC71081C</object-id>
              <tp:taxon-name-part taxon-name-part-type="genus" reg="Brachyponera">Brachyponera</tp:taxon-name-part>
              <tp:taxon-name-part taxon-name-part-type="species" reg="candida">candida</tp:taxon-name-part>
              <object-id xmlns:xlink="http://www.w3.org/1999/xlink" content-type="zoobank" xlink:type="simple">https://zoobank.org/6CE2B706-123A-4270-89BB-4D3C03C122BA</object-id>
            </tp:taxon-name><tp:taxon-authority>Chen, Yu &amp; Yi</tp:taxon-authority><tp:taxon-status xmlns:xlink="http://www.w3.org/1999/xlink" xlink:type="simple">sp. nov.</tp:taxon-status><xref ref-type="fig" rid="F22">Fig. 22A-C</xref></tp:nomenclature><tp:treatment-sec sec-type="type material" id="SECID0EIWCI"><title>Type material.</title><p><bold><italic>Holotype</italic></bold>: worker, China: • Yunnan Province, Honghe Hani and Yi Autonomous Prefecture, Lvchun County, Banpo Township, mohelongtang, <named-content xmlns:xlink="http://www.w3.org/1999/xlink" content-type="dwc:verbatimCoordinates" xlink:type="simple"><named-content content-type="geo-json" specific-use="{&#34;type&#34;:&#34;Point&#34;,&#34;coordinates&#34;:[102.335850,22.617210]}" id="NCID0EWWCI" xlink:type="simple">22.61721'N, 102.33585'E</named-content></named-content>, 1263 m above sea level, from mixed coniferous-broad forest, 13.iv.2023, Chao Chen leg., No. KIZ20230168 (<named-content xmlns:xlink="http://www.w3.org/1999/xlink" content-type="dwc:institutional_code" xlink:title="Kunming Natural History Museum of Zoology, Kunming Institute of Zoology, Chinese Academy of Sciences, Kunming, Yunnan Province, China" xlink:href="http://grbio.org/institution/kunming-institute-zoology-chinese-academy-sciences" xlink:type="simple">KIZ</named-content>). <bold><italic>Paratypes</italic></bold>: • 5 workers, same data as holotype (KIZ20230168A, KIZ20230168B deposited at <abbrev xmlns:xlink="http://www.w3.org/1999/xlink" content-type="institution" xlink:title="Insect Collection, Southwest Forestry University, Kunming, Yunnan Province, China" id="ABBRID0EDXCI" xlink:type="simple">SWFU</abbrev>; KIZ20230168C, KIZ20230168D, KIZ20230168E deposited at <named-content xmlns:xlink="http://www.w3.org/1999/xlink" content-type="dwc:institutional_code" xlink:title="Insect Collection, Guangxi Normal University, Guilin, Guangxi, China" xlink:href="http://grbio.org/institution/guangxi-normal-university" xlink:type="simple">GXNU</named-content>).</p></tp:treatment-sec><tp:treatment-sec sec-type="type material" id="SECID0ENXCI"><title>Non-type material examined.</title><p>16 workers, China: • Yunnan Province, Honghe Hani and Yi Autonomous Prefecture, Lvchun County, Banpo Township, mohelongtang, <named-content xmlns:xlink="http://www.w3.org/1999/xlink" content-type="dwc:verbatimCoordinates" xlink:type="simple"><named-content content-type="geo-json" specific-use="{&#34;type&#34;:&#34;Point&#34;,&#34;coordinates&#34;:[102.335850,22.617210]}" id="NCID0EWXCI" xlink:type="simple">22.61721'N, 102.33585'E</named-content></named-content>, 1263 m above sea level, from mixed coniferous-broad forest, 13.iv.2023, Chao Chen leg., No. KIZ20230168.1-KIZ20230168.16 (<named-content xmlns:xlink="http://www.w3.org/1999/xlink" content-type="dwc:institutional_code" xlink:title="Kunming Natural History Museum of Zoology, Kunming Institute of Zoology, Chinese Academy of Sciences, Kunming, Yunnan Province, China" xlink:href="http://grbio.org/institution/kunming-institute-zoology-chinese-academy-sciences" xlink:type="simple">KIZ</named-content>); • 1 worker, Honghe Hani and Yi Autonomous Prefecture, Lvchun County, Banpo Township, Erfu Village, <named-content xmlns:xlink="http://www.w3.org/1999/xlink" content-type="dwc:verbatimCoordinates" xlink:type="simple"><named-content content-type="geo-json" specific-use="{&#34;type&#34;:&#34;Point&#34;,&#34;coordinates&#34;:[102.354300,22.628820]}" id="NCID0EDYCI" xlink:type="simple">22.62882'N, 102.35430'E</named-content></named-content>, 1497 m Monsoon evergreen broad-leaved forest, 13.iv.2023, Chao Chen leg., No. KIZ20230194 (<named-content xmlns:xlink="http://www.w3.org/1999/xlink" content-type="dwc:institutional_code" xlink:title="Kunming Natural History Museum of Zoology, Kunming Institute of Zoology, Chinese Academy of Sciences, Kunming, Yunnan Province, China" xlink:href="http://grbio.org/institution/kunming-institute-zoology-chinese-academy-sciences" xlink:type="simple">KIZ</named-content>); 1 worker, Honghe Hani and Yi Autonomous Prefecture, Lvchun County, Qimaba Township, Xiaoheijiang, <named-content xmlns:xlink="http://www.w3.org/1999/xlink" content-type="dwc:verbatimCoordinates" xlink:type="simple"><named-content content-type="geo-json" specific-use="{&#34;type&#34;:&#34;Point&#34;,&#34;coordinates&#34;:[102.336460,22.694760]}" id="NCID0EQYCI" xlink:type="simple">22.69476'N, 102.33646'E</named-content></named-content>, 510 m Tropical seasonal rainforest, 13.iv.2023, Qiwei Shen leg., No. KIZ20230373 (<named-content xmlns:xlink="http://www.w3.org/1999/xlink" content-type="dwc:institutional_code" xlink:title="Kunming Natural History Museum of Zoology, Kunming Institute of Zoology, Chinese Academy of Sciences, Kunming, Yunnan Province, China" xlink:href="http://grbio.org/institution/kunming-institute-zoology-chinese-academy-sciences" xlink:type="simple">KIZ</named-content>); • 1 worker, Honghe Hani and Yi Autonomous Prefecture, Lvchun County, Banpo Township, Bayanhongdong, <named-content xmlns:xlink="http://www.w3.org/1999/xlink" content-type="dwc:verbatimCoordinates" xlink:type="simple"><named-content content-type="geo-json" specific-use="{&#34;type&#34;:&#34;Point&#34;,&#34;coordinates&#34;:[102.347370,22.635980]}" id="NCID0E4YCI" xlink:type="simple">22.63598'N, 102.34737'E</named-content></named-content>, 1258 m Monsoon evergreen broad-leaved forest, 17.iv.2023, Huiping Zeng leg., No. KIZ20230502 (<named-content xmlns:xlink="http://www.w3.org/1999/xlink" content-type="dwc:institutional_code" xlink:title="Kunming Natural History Museum of Zoology, Kunming Institute of Zoology, Chinese Academy of Sciences, Kunming, Yunnan Province, China" xlink:href="http://grbio.org/institution/kunming-institute-zoology-chinese-academy-sciences" xlink:type="simple">KIZ</named-content>).</p><fig id="F22" position="float" orientation="portrait"><object-id xmlns:xlink="http://www.w3.org/1999/xlink" content-type="doi" xlink:type="simple">10.3897/zookeys.1230.140159.figure22</object-id><object-id xmlns:xlink="http://www.w3.org/1999/xlink" content-type="arpha" xlink:type="simple">C1540C75-AFD1-5134-9E8A-A0AAF81B6832</object-id><label>Figure 22.</label><caption><p><italic><tp:taxon-name><tp:taxon-name-part taxon-name-part-type="genus" reg="Brachyponera">Brachyponera</tp:taxon-name-part><tp:taxon-name-part taxon-name-part-type="species" reg="candida">candida</tp:taxon-name-part></tp:taxon-name></italic> sp. nov. worker (holotype, No. KIZ20230168) <bold>A</bold> head in full-face view <bold>B</bold> body in lateral view <bold>C</bold> body in dorsal view. Photographer Chao Chen.</p></caption><graphic xmlns:xlink="http://www.w3.org/1999/xlink" xlink:href="zookeys-1230-247_article-140159__-g022.jpg" position="float" orientation="portrait" xlink:type="simple" id="oo_1271847.jpg"><uri content-type="original_file" xlink:type="simple">https://binary.pensoft.net/fig/1271847</uri></graphic></fig></tp:treatment-sec><tp:treatment-sec sec-type="description" id="SECID0EF1CI"><title>Measurements and indices.</title><p><bold><italic>Holotype</italic></bold>: <abbrev xmlns:xlink="http://www.w3.org/1999/xlink" xlink:title="Head length: the straight-line length of the head in perfect full-face view, measured from the midpoint of the anterior clypeal margin to the midpoint of the posterior margin. In species where one or both of these margins are concave, the measurement is taken from the mid-point of a transverse line that spans the apices of the projecting portions" id="ABBRID0EQ1CI" xlink:type="simple">HL</abbrev> 1.07, <abbrev xmlns:xlink="http://www.w3.org/1999/xlink" xlink:title="Head lateral margin length: in full-face view, the head length measured from the mandible base to the nuchal carina" id="ABBRID0EV1CI" xlink:type="simple">HLL</abbrev> 0.97, <abbrev xmlns:xlink="http://www.w3.org/1999/xlink" xlink:title="Anterior head length: in full-face view, the head length measured from the mandible base to the anterior edge of the eye" id="ABBRID0EZ1CI" xlink:type="simple">HLA</abbrev> 0.12, <abbrev xmlns:xlink="http://www.w3.org/1999/xlink" xlink:title="Head width: the maximum width of the head in full-face view, excluding the eyes" id="ABBRID0E41CI" xlink:type="simple">HW</abbrev> 0.99, <abbrev xmlns:xlink="http://www.w3.org/1999/xlink" xlink:title="Mandible length: the straight-line length of the mandible measured from the apex to the lateral base" id="ABBRID0EB2CI" xlink:type="simple">ML</abbrev> 0.52, <abbrev xmlns:xlink="http://www.w3.org/1999/xlink" xlink:title="Clypeal median lobe length: in full-face view, the straight-line length measured from the anterior margin of the clypeus to the anterior margin of the torulus" id="ABBRID0EF2CI" xlink:type="simple">CML</abbrev> 0.11, <abbrev xmlns:xlink="http://www.w3.org/1999/xlink" xlink:title="Cephalic Index = HW × 100 / HL" id="ABBRID0EJ2CI" xlink:type="simple">CI</abbrev> 93, <abbrev xmlns:xlink="http://www.w3.org/1999/xlink" xlink:title="Scape length: the straight-line length of the antennal scape, excluding the basal constriction or neck" id="ABBRID0EN2CI" xlink:type="simple">SL</abbrev> 1.00, <abbrev xmlns:xlink="http://www.w3.org/1999/xlink" xlink:title="Scape index = SL × 100 / HW" id="ABBRID0ER2CI" xlink:type="simple">SI</abbrev> 101, <abbrev xmlns:xlink="http://www.w3.org/1999/xlink" xlink:title="Eye diameter: the maximum diameter of the eye" id="ABBRID0EV2CI" xlink:type="simple">ED</abbrev> 0.17, <abbrev xmlns:xlink="http://www.w3.org/1999/xlink" xlink:title="Pronotum length: in profile, the diagonal length of the pronotum, measured from the anterior margin of the pronotum excluding the collar to the posterior extremity of the pronotum" id="ABBRID0EZ2CI" xlink:type="simple">PrL</abbrev> 0.64, <abbrev xmlns:xlink="http://www.w3.org/1999/xlink" xlink:title="Pronotum height: in profile, the maximum height of the pronotum, measured from the posterior base of the lateral margin of the pronotum to the highest point of the pronotum" id="ABBRID0E42CI" xlink:type="simple">PrH</abbrev> 0.53, <abbrev xmlns:xlink="http://www.w3.org/1999/xlink" xlink:title="Pronotum width: the maximum width of the pronotum measured in dorsal view" id="ABBRID0EB3CI" xlink:type="simple">PrW</abbrev> 0.71, <abbrev xmlns:xlink="http://www.w3.org/1999/xlink" xlink:title="Weber’s length (= alitrunk length): the diagonal length of the mesosoma in lateral view, measured from the point at which the pronotum meets the cervical shield to the posterior basal angle of the metapleuron" id="ABBRID0EF3CI" xlink:type="simple">WL</abbrev> 1.63, <abbrev xmlns:xlink="http://www.w3.org/1999/xlink" xlink:title="Total length: the total outstretched length of the individual, from the mandibular apex to the gastral apex" id="ABBRID0EJ3CI" xlink:type="simple">TL</abbrev> 5.2, <abbrev xmlns:xlink="http://www.w3.org/1999/xlink" xlink:title="Petiole length: the length of the petiole measured in lateral view from the anterior process to the posteriormost point of the tergite, where it surrounds the gastral articulation" id="ABBRID0EN3CI" xlink:type="simple">PL</abbrev> 0.43, <abbrev xmlns:xlink="http://www.w3.org/1999/xlink" xlink:title="Petiole height: the height of the petiole measured in lateral view from the apex of the ventral (subpetiolar) process vertically to a line intersecting the dorsal most point of the node" id="ABBRID0ER3CI" xlink:type="simple">PH</abbrev> 0.75, <abbrev xmlns:xlink="http://www.w3.org/1999/xlink" xlink:title="Dorsal petiole width: the maximum width of the petiole in dorsal view" id="ABBRID0EV3CI" xlink:type="simple">DPW</abbrev> 0.53, <abbrev xmlns:xlink="http://www.w3.org/1999/xlink" xlink:title="Lateral petiole index = PH × 100 / PL" id="ABBRID0EZ3CI" xlink:type="simple">LPI</abbrev> 174, <abbrev xmlns:xlink="http://www.w3.org/1999/xlink" xlink:title="Dorsal petiole index = DPW × 100 / PL" id="ABBRID0E43CI" xlink:type="simple">PDPI</abbrev> 123. <bold><italic>Paratypes</italic></bold> (<italic>n</italic> = 5): <abbrev xmlns:xlink="http://www.w3.org/1999/xlink" xlink:title="Head length: the straight-line length of the head in perfect full-face view, measured from the midpoint of the anterior clypeal margin to the midpoint of the posterior margin. In species where one or both of these margins are concave, the measurement is taken from the mid-point of a transverse line that spans the apices of the projecting portions" id="ABBRID0EG4CI" xlink:type="simple">HL</abbrev> 1.04–1.11, <abbrev xmlns:xlink="http://www.w3.org/1999/xlink" xlink:title="Head lateral margin length: in full-face view, the head length measured from the mandible base to the nuchal carina" id="ABBRID0EL4CI" xlink:type="simple">HLL</abbrev> 0.92–0.97, <abbrev xmlns:xlink="http://www.w3.org/1999/xlink" xlink:title="Anterior head length: in full-face view, the head length measured from the mandible base to the anterior edge of the eye" id="ABBRID0EP4CI" xlink:type="simple">HLA</abbrev> 0.11–0.19, <abbrev xmlns:xlink="http://www.w3.org/1999/xlink" xlink:title="Head width: the maximum width of the head in full-face view, excluding the eyes" id="ABBRID0ET4CI" xlink:type="simple">HW</abbrev> 0.94–1.00, <abbrev xmlns:xlink="http://www.w3.org/1999/xlink" xlink:title="Mandible length: the straight-line length of the mandible measured from the apex to the lateral base" id="ABBRID0EX4CI" xlink:type="simple">ML</abbrev> 0.50–0.58, <abbrev xmlns:xlink="http://www.w3.org/1999/xlink" xlink:title="Clypeal median lobe length: in full-face view, the straight-line length measured from the anterior margin of the clypeus to the anterior margin of the torulus" id="ABBRID0E24CI" xlink:type="simple">CML</abbrev> 0.10–0.12, <abbrev xmlns:xlink="http://www.w3.org/1999/xlink" xlink:title="Cephalic Index = HW × 100 / HL" id="ABBRID0E64CI" xlink:type="simple">CI</abbrev> 88–95, <abbrev xmlns:xlink="http://www.w3.org/1999/xlink" xlink:title="Scape length: the straight-line length of the antennal scape, excluding the basal constriction or neck" id="ABBRID0ED5CI" xlink:type="simple">SL</abbrev> 0.99–1.09, <abbrev xmlns:xlink="http://www.w3.org/1999/xlink" xlink:title="Scape index = SL × 100 / HW" id="ABBRID0EH5CI" xlink:type="simple">SI</abbrev> 101–114, <abbrev xmlns:xlink="http://www.w3.org/1999/xlink" xlink:title="Eye diameter: the maximum diameter of the eye" id="ABBRID0EL5CI" xlink:type="simple">ED</abbrev> 0.15–0.17, <abbrev xmlns:xlink="http://www.w3.org/1999/xlink" xlink:title="Pronotum length: in profile, the diagonal length of the pronotum, measured from the anterior margin of the pronotum excluding the collar to the posterior extremity of the pronotum" id="ABBRID0EP5CI" xlink:type="simple">PrL</abbrev> 0.62–0.67, <abbrev xmlns:xlink="http://www.w3.org/1999/xlink" xlink:title="Pronotum height: in profile, the maximum height of the pronotum, measured from the posterior base of the lateral margin of the pronotum to the highest point of the pronotum" id="ABBRID0ET5CI" xlink:type="simple">PrH</abbrev> 0.51–0.57, <abbrev xmlns:xlink="http://www.w3.org/1999/xlink" xlink:title="Pronotum width: the maximum width of the pronotum measured in dorsal view" id="ABBRID0EX5CI" xlink:type="simple">PrW</abbrev> 0.73–0.79, <abbrev xmlns:xlink="http://www.w3.org/1999/xlink" xlink:title="Weber’s length (= alitrunk length): the diagonal length of the mesosoma in lateral view, measured from the point at which the pronotum meets the cervical shield to the posterior basal angle of the metapleuron" id="ABBRID0E25CI" xlink:type="simple">WL</abbrev> 1.62–1.70, <abbrev xmlns:xlink="http://www.w3.org/1999/xlink" xlink:title="Total length: the total outstretched length of the individual, from the mandibular apex to the gastral apex" id="ABBRID0E65CI" xlink:type="simple">TL</abbrev> 5.0–5.3, <abbrev xmlns:xlink="http://www.w3.org/1999/xlink" xlink:title="Petiole length: the length of the petiole measured in lateral view from the anterior process to the posteriormost point of the tergite, where it surrounds the gastral articulation" id="ABBRID0ED6CI" xlink:type="simple">PL</abbrev> 0.44–0.47, <abbrev xmlns:xlink="http://www.w3.org/1999/xlink" xlink:title="Petiole height: the height of the petiole measured in lateral view from the apex of the ventral (subpetiolar) process vertically to a line intersecting the dorsal most point of the node" id="ABBRID0EH6CI" xlink:type="simple">PH</abbrev> 0.75–0.79, <abbrev xmlns:xlink="http://www.w3.org/1999/xlink" xlink:title="Dorsal petiole width: the maximum width of the petiole in dorsal view" id="ABBRID0EL6CI" xlink:type="simple">DPW</abbrev> 0.51–0.58, <abbrev xmlns:xlink="http://www.w3.org/1999/xlink" xlink:title="Lateral petiole index = PH × 100 / PL" id="ABBRID0EP6CI" xlink:type="simple">LPI</abbrev> 160–173, <abbrev xmlns:xlink="http://www.w3.org/1999/xlink" xlink:title="Dorsal petiole index = DPW × 100 / PL" id="ABBRID0ET6CI" xlink:type="simple">PDPI</abbrev> 113–126.</p></tp:treatment-sec><tp:treatment-sec sec-type="diagnosis" id="SECID0EX6CI"><title>Diagnosis.</title><p>The new species is similar to <italic><tp:taxon-name><tp:taxon-name-part taxon-name-part-type="genus" reg="Brachyponera">B.</tp:taxon-name-part><tp:taxon-name-part taxon-name-part-type="species" reg="pilidorsalis">pilidorsalis</tp:taxon-name-part></tp:taxon-name></italic> (Yamane, 2007). However, it can be separated by relatively short scape that exceeds the posterolateral corner by 1/10 of its length (in <italic><tp:taxon-name><tp:taxon-name-part taxon-name-part-type="genus" reg="Brachyponera">B.</tp:taxon-name-part><tp:taxon-name-part taxon-name-part-type="species" reg="pilidorsalis">pilidorsalis</tp:taxon-name-part></tp:taxon-name></italic> scape is longer, exceeding posterolateral corner with more than ¼ of its length); slightly shorter distance between anterior clypeal margin to anterior margin of torulus, <abbrev xmlns:xlink="http://www.w3.org/1999/xlink" xlink:title="Clypeal median lobe length: in full-face view, the straight-line length measured from the anterior margin of the clypeus to the anterior margin of the torulus" id="ABBRID0ETADI" xlink:type="simple">CML</abbrev> 0.11 (relatively long in <italic><tp:taxon-name><tp:taxon-name-part taxon-name-part-type="genus" reg="Brachyponera">B.</tp:taxon-name-part><tp:taxon-name-part taxon-name-part-type="species" reg="pilidorsalis">pilidorsalis</tp:taxon-name-part></tp:taxon-name></italic>, <abbrev xmlns:xlink="http://www.w3.org/1999/xlink" xlink:title="Clypeal median lobe length: in full-face view, the straight-line length measured from the anterior margin of the clypeus to the anterior margin of the torulus" id="ABBRID0ECBDI" xlink:type="simple">CML</abbrev> 0.15), dorsal length of propodeum longer than declivity, mesopleuron usually without a groove, dorsum of mesosoma with slightly short erect hairs (dorsal length of propodeum slightly longer than declivity, mesopleuron often with a transverse groove, dorsum of mesosoma with slightly long standing hairs in <italic><tp:taxon-name><tp:taxon-name-part taxon-name-part-type="genus" reg="Brachyponera">B.</tp:taxon-name-part><tp:taxon-name-part taxon-name-part-type="species" reg="pilidorsalis">pilidorsalis</tp:taxon-name-part></tp:taxon-name></italic>).</p></tp:treatment-sec><tp:treatment-sec sec-type="description" id="SECID0ERBDI"><title>Description.</title><p>In full-face view, head longer than broad, roughly rectangular, posterior margin weakly concave, posterolateral corners narrowly rounded, lateral margins moderately convex. Mandible triangular with eight teeth, apical tooth largest, and with a basal mandibular pit. Clypeus transverse, center of anterior margin moderately concave. Frontal carina short, frontal lobes well developed, covering antennal socket, frontal region with central longitudinal ridge. Antennae 12-segmented, scape 1/10 exceeds posterolateral corner, flagellum gradually increases in size toward the end. Eye medium and maximum diameter consists of eleven ommatidia (<abbrev xmlns:xlink="http://www.w3.org/1999/xlink" xlink:title="Eye diameter: the maximum diameter of the eye" id="ABBRID0EXBDI" xlink:type="simple">ED</abbrev> 0.17 mm).</p><p>In lateral view, pronotum and mesonotum significantly higher than propodeum. Promesonotal suture seams evident, metanotal groove deeply impressed. Mesonotum moderately convex. Dorsal surface of propodeum nearly straight, with a length ~ 1.3× that of declivity, slope of declivity steep, nearly straight. Posterodorsal corner of propodeum broadly rounded. Propodeal spiracle rounded, with a groove between spiracle and metanotal groove. Metapleural bulla not visible. Petiolar node as high as propodeum, upright, thick (<abbrev xmlns:xlink="http://www.w3.org/1999/xlink" xlink:title="Dorsal petiole index = DPW × 100 / PL" id="ABBRID0E4BDI" xlink:type="simple">PDPI</abbrev> 123), nearly trapezoidal; anterior margin and dorsum moderately convex, posterior margin nearly straight; subpetiolar process forms a wedge. Prora absent. Gaster subconical, basal two intersegments contracted, apex with sting.</p><p>In dorsal view, pronotum widest in mesosoma, humeral corners bluntly rounded; lateral margins moderately convex. Anterior margin of mesonotum convex, posterior margin slightly straight. Propodeum nearly rectangular, gradually narrowing from bottom to the top, forming a ridge. Petiolar node trapezoidal, front narrow and gradually widening backwards; anterior margin flat, posterior margin moderately convex.</p><p>Dorsal surface of body with densely hairy punctation. Mesopleuron, metapleural and lower part of lateral side of petiolar node smooth and shiny. Dorsal surface of body with sparsely erect or suberect hairs and densely sub-decumbent hairs. Body color black, funiculus, mandible, and legs brownish black.</p></tp:treatment-sec><tp:treatment-sec sec-type="Ecological notes" id="SECID0EDCDI"><title>Ecological notes.</title><p>The new species was collected in the Huanglianshan National Nature Reserve in Yunnan. The type series was collected from a nest in soil, which was built in a coniferous and broad-leaved mixed forest at an altitude of 1250 m. Sixteen workers of this new species were collected foraging on the forest floor. An additional 61 workers of this new species were collected in five sample plots. The forest types include tropical seasonal rainforest, monsoon evergreen broad-leaved forest, and mountain moss evergreen broad-leaved forest. The new species builds its nest in the soil. Workers were found foraging on the ground and tree trunks. The altitude of all sample plots is below 2000 m (Suppl. material <xref ref-type="supplementary-material" rid="S1">1</xref>: fig. S15).</p></tp:treatment-sec><tp:treatment-sec sec-type="etymology" id="SECID0ENCDI"><title>Etymology.</title><p>The new species name refers to its smooth and shiny body, with only a relatively small number of punctures.</p></tp:treatment-sec><tp:treatment-sec><!--Section generated to contain objects referenced in tp:taxon-treatment.--><supplementary-material xmlns:xlink="http://www.w3.org/1999/xlink" id="S1" position="float" orientation="portrait" xlink:type="simple"><object-id content-type="doi" xlink:type="simple">10.3897/zookeys.1230.140159.suppl1</object-id><object-id content-type="arpha" xlink:type="simple">EC89AF5F-6FD8-51E1-9EA0-AB7B47D8DBD4</object-id><label>Supplementary material 1</label><caption><p>Additional images</p></caption><statement content-type="dataType"><label>Data type</label><p>pdf</p></statement><media xlink:href="zookeys-1230-247_article-140159__-s001.pdf" mimetype="application" mime-subtype="pdf" position="float" orientation="portrait" xlink:type="simple" id="oo_1271856.pdf"><uri content-type="original_file" xlink:type="simple">https://binary.pensoft.net/file/1271856</uri></media><permissions><license xlink:type="simple"><license-p>This dataset is made available under the Open Database License (http://opendatacommons.org/licenses/odbl/1.0/). The Open Database License (ODbL) is a license agreement intended to allow users to freely share, modify, and use this Dataset while maintaining this same freedom for others, provided that the original source and author(s) are credited.</license-p></license></permissions><attrib specific-use="authors">Chao Chen, Yu Yu, Chuanhui Yi</attrib></supplementary-material></tp:treatment-sec></tp:taxon-treatment>
