# Supplementary material for: ﻿Revision of the Chinese species of the genus Brachyponera Emery, 1900 (Hymenoptera, Formicidae), with a key to the world species of the genus
Source: Zookeys. 2025 Mar 6;1230:247–86. doi: 10.3897/zookeys.1230.140159 (PMC11907243; doi:10.3897/zookeys.1230.140159)
Supplement: XML Treatment for Brachyponera myops [file zookeys.1230.140159-treatment5.xml]

<!DOCTYPE tp:taxon-treatment
  PUBLIC "-//TaxonX//DTD Taxonomic Treatment Publishing DTD v0 20100105//EN" "tax-treatment-NSO.dtd">
<tp:taxon-treatment xmlns:tp="http://www.plazi.org/taxpub"><tp:treatment-meta><kwd-group><label>Taxon classification</label><kwd>
                <named-content content-type="kingdom">Animalia</named-content>
              </kwd><kwd>
                <named-content content-type="order">Hymenoptera</named-content>
              </kwd><kwd>
                <named-content content-type="family">Formicidae</named-content>
              </kwd></kwd-group><mixed-citation publication-type="journal"><person-group><name><surname>Chen</surname><given-names>Chao</given-names></name><name><surname>Yu</surname><given-names>Yu</given-names></name><name><surname>Yi</surname><given-names>Chuanhui</given-names></name></person-group><article-title>﻿Revision of the Chinese species of the genus <italic><tp:taxon-name><tp:taxon-name-part taxon-name-part-type="genus" reg="Brachyponera">Brachyponera</tp:taxon-name-part></tp:taxon-name></italic> Emery, 1900 (<tp:taxon-name><tp:taxon-name-part taxon-name-part-type="order">Hymenoptera</tp:taxon-name-part></tp:taxon-name>, <tp:taxon-name><tp:taxon-name-part taxon-name-part-type="family">Formicidae</tp:taxon-name-part></tp:taxon-name>), with a key to the world species of the genus</article-title><source>Zookeys</source><day>06</day><month>03</month><year>2025</year><volume>1230</volume><fpage>247</fpage><lpage>286</lpage><pub-id pub-id-type="doi">10.3897/zookeys.1230.140159</pub-id></mixed-citation></tp:treatment-meta><tp:nomenclature><label>﻿</label><tp:taxon-name>
              <object-id xmlns:xlink="http://www.w3.org/1999/xlink" content-type="arpha" xlink:type="simple">401EC2C6-4214-5903-A665-9E2277EE722B</object-id>
              <tp:taxon-name-part taxon-name-part-type="genus" reg="Brachyponera">Brachyponera</tp:taxon-name-part>
              <tp:taxon-name-part taxon-name-part-type="species" reg="myops">myops</tp:taxon-name-part>
              <object-id xmlns:xlink="http://www.w3.org/1999/xlink" content-type="zoobank" xlink:type="simple">https://zoobank.org/C195D65F-5790-4B18-9705-577A18240D26</object-id>
            </tp:taxon-name><tp:taxon-authority>Chen, Yu &amp; Yi</tp:taxon-authority><tp:taxon-status xmlns:xlink="http://www.w3.org/1999/xlink" xlink:type="simple">sp. nov.</tp:taxon-status><xref ref-type="fig" rid="F25">Fig. 25A–C</xref></tp:nomenclature><tp:treatment-sec sec-type="type material" id="SECID0EPSDI"><title>Type material.</title><p><bold><italic>Holotype</italic></bold>: worker, China: • Yunnan Province, Honghe Hani and Yi Autonomous Prefecture, Lvchun County, Niukong Town, niaoliuyaozhai, <named-content xmlns:xlink="http://www.w3.org/1999/xlink" content-type="dwc:verbatimCoordinates" xlink:type="simple"><named-content content-type="geo-json" specific-use="{&#34;type&#34;:&#34;Point&#34;,&#34;coordinates&#34;:[102.288720,22.958370]}" id="NCID0E4SDI" xlink:type="simple">22.95837'N, 102.28872'E</named-content></named-content>, 1515 m above sea level, <italic><tp:taxon-name><tp:taxon-name-part taxon-name-part-type="genus" reg="Eucalyptus">Eucalyptus</tp:taxon-name-part></tp:taxon-name></italic> forest (plantation), 24.iv.2023, Chao Chen leg., No. KIZ20231049 (<named-content xmlns:xlink="http://www.w3.org/1999/xlink" content-type="dwc:institutional_code" xlink:title="Kunming Natural History Museum of Zoology, Kunming Institute of Zoology, Chinese Academy of Sciences, Kunming, Yunnan Province, China" xlink:href="http://grbio.org/institution/kunming-institute-zoology-chinese-academy-sciences" xlink:type="simple">KIZ</named-content>). <bold><italic>Paratypes</italic></bold>: • 1 worker (KIZ20231049A), same data as holotype (<abbrev xmlns:xlink="http://www.w3.org/1999/xlink" content-type="institution" xlink:title="Insect Collection, Southwest Forestry University, Kunming, Yunnan Province, China" id="ABBRID0ERTDI" xlink:type="simple">SWFU</abbrev>); 4 workers (KIZ20230651, KIZ20230651A, KIZ20230651B, KIZ20230651C): Yunnan Province, Honghe Hani and Yi Autonomous Prefecture, Lvchun County, Qimaba Township, Omo village, <named-content xmlns:xlink="http://www.w3.org/1999/xlink" content-type="dwc:verbatimCoordinates" xlink:type="simple"><named-content content-type="geo-json" specific-use="{&#34;type&#34;:&#34;Point&#34;,&#34;coordinates&#34;:[102.296830,22.684450]}" id="NCID0EZTDI" xlink:type="simple">22.68445'N, 102.29683'E</named-content></named-content>, 1518 m above sea level, from monsoon evergreen broad-leaved forest, 18.iv.2023, Huiping Zeng leg.(<named-content xmlns:xlink="http://www.w3.org/1999/xlink" content-type="dwc:institutional_code" xlink:title="Insect Collection, Guangxi Normal University, Guilin, Guangxi, China" xlink:href="http://grbio.org/institution/guangxi-normal-university" xlink:type="simple">GXNU</named-content>).</p></tp:treatment-sec><tp:treatment-sec sec-type="type material" id="SECID0EDUDI"><title>Non-type material examined.</title><p>• 4 workers, China: Yunnan Province, Honghe Hani and Yi Autonomous Prefecture, Lvchun County, Qimaba Township, Omo village, <named-content xmlns:xlink="http://www.w3.org/1999/xlink" content-type="dwc:verbatimCoordinates" xlink:type="simple"><named-content content-type="geo-json" specific-use="{&#34;type&#34;:&#34;Point&#34;,&#34;coordinates&#34;:[102.296830,22.684450]}" id="NCID0EMUDI" xlink:type="simple">22.68445'N, 102.29683'E</named-content></named-content>, 1518 m above sea level, from monsoon evergreen broad-leaved forest, 18.iv.2023, Huiping Zeng leg., No. KIZ20230647, KIZ20230654.1- KIZ20230654.3 (<named-content xmlns:xlink="http://www.w3.org/1999/xlink" content-type="dwc:institutional_code" xlink:title="Kunming Natural History Museum of Zoology, Kunming Institute of Zoology, Chinese Academy of Sciences, Kunming, Yunnan Province, China" xlink:href="http://grbio.org/institution/kunming-institute-zoology-chinese-academy-sciences" xlink:type="simple">KIZ</named-content>); • 18 workers, Honghe Hani and Yi Autonomous Prefecture, Lvchun County, Niukong Township, niaoliuyaozhai, <named-content xmlns:xlink="http://www.w3.org/1999/xlink" content-type="dwc:verbatimCoordinates" xlink:type="simple"><named-content content-type="geo-json" specific-use="{&#34;type&#34;:&#34;Point&#34;,&#34;coordinates&#34;:[102.288720,22.958370]}" id="NCID0EZUDI" xlink:type="simple">22.95837'N, 102.28872'E</named-content></named-content>, 1515 m above sea level, <italic><tp:taxon-name><tp:taxon-name-part taxon-name-part-type="genus" reg="Eucalyptus">Eucalyptus</tp:taxon-name-part></tp:taxon-name></italic> forest (plantation), 24.iv.2023, Chao Chen leg., No. KIZ20231046.1-20231046.18 (<named-content xmlns:xlink="http://www.w3.org/1999/xlink" content-type="dwc:institutional_code" xlink:title="Kunming Natural History Museum of Zoology, Kunming Institute of Zoology, Chinese Academy of Sciences, Kunming, Yunnan Province, China" xlink:href="http://grbio.org/institution/kunming-institute-zoology-chinese-academy-sciences" xlink:type="simple">KIZ</named-content>).</p></tp:treatment-sec><tp:treatment-sec sec-type="description" id="SECID0EKVDI"><title>Measurements and indices.</title><p><bold><italic>Holotype</italic></bold>: <abbrev xmlns:xlink="http://www.w3.org/1999/xlink" xlink:title="Head length: the straight-line length of the head in perfect full-face view, measured from the midpoint of the anterior clypeal margin to the midpoint of the posterior margin. In species where one or both of these margins are concave, the measurement is taken from the mid-point of a transverse line that spans the apices of the projecting portions" id="ABBRID0EVVDI" xlink:type="simple">HL</abbrev> 1.09, <abbrev xmlns:xlink="http://www.w3.org/1999/xlink" xlink:title="Head lateral margin length: in full-face view, the head length measured from the mandible base to the nuchal carina" id="ABBRID0E1VDI" xlink:type="simple">HLL</abbrev> 0.98, <abbrev xmlns:xlink="http://www.w3.org/1999/xlink" xlink:title="Anterior head length: in full-face view, the head length measured from the mandible base to the anterior edge of the eye" id="ABBRID0E5VDI" xlink:type="simple">HLA</abbrev> 0.18, <abbrev xmlns:xlink="http://www.w3.org/1999/xlink" xlink:title="Head width: the maximum width of the head in full-face view, excluding the eyes" id="ABBRID0ECWDI" xlink:type="simple">HW</abbrev> 1.00, <abbrev xmlns:xlink="http://www.w3.org/1999/xlink" xlink:title="Mandible length: the straight-line length of the mandible measured from the apex to the lateral base" id="ABBRID0EGWDI" xlink:type="simple">ML</abbrev> 0.61, <abbrev xmlns:xlink="http://www.w3.org/1999/xlink" xlink:title="Clypeal median lobe length: in full-face view, the straight-line length measured from the anterior margin of the clypeus to the anterior margin of the torulus" id="ABBRID0EKWDI" xlink:type="simple">CML</abbrev> 0.13, <abbrev xmlns:xlink="http://www.w3.org/1999/xlink" xlink:title="Cephalic Index = HW × 100 / HL" id="ABBRID0EOWDI" xlink:type="simple">CI</abbrev> 92, <abbrev xmlns:xlink="http://www.w3.org/1999/xlink" xlink:title="Scape length: the straight-line length of the antennal scape, excluding the basal constriction or neck" id="ABBRID0ESWDI" xlink:type="simple">SL</abbrev> 1.04, <abbrev xmlns:xlink="http://www.w3.org/1999/xlink" xlink:title="Scape index = SL × 100 / HW" id="ABBRID0EWWDI" xlink:type="simple">SI</abbrev> 104, <abbrev xmlns:xlink="http://www.w3.org/1999/xlink" xlink:title="Eye diameter: the maximum diameter of the eye" id="ABBRID0E1WDI" xlink:type="simple">ED</abbrev> 0.07, <abbrev xmlns:xlink="http://www.w3.org/1999/xlink" xlink:title="Pronotum length: in profile, the diagonal length of the pronotum, measured from the anterior margin of the pronotum excluding the collar to the posterior extremity of the pronotum" id="ABBRID0E5WDI" xlink:type="simple">PrL</abbrev> 0.65, <abbrev xmlns:xlink="http://www.w3.org/1999/xlink" xlink:title="Pronotum height: in profile, the maximum height of the pronotum, measured from the posterior base of the lateral margin of the pronotum to the highest point of the pronotum" id="ABBRID0ECXDI" xlink:type="simple">PrH</abbrev> 0.57, <abbrev xmlns:xlink="http://www.w3.org/1999/xlink" xlink:title="Pronotum width: the maximum width of the pronotum measured in dorsal view" id="ABBRID0EGXDI" xlink:type="simple">PrW</abbrev> 0.72, <abbrev xmlns:xlink="http://www.w3.org/1999/xlink" xlink:title="Weber’s length (= alitrunk length): the diagonal length of the mesosoma in lateral view, measured from the point at which the pronotum meets the cervical shield to the posterior basal angle of the metapleuron" id="ABBRID0EKXDI" xlink:type="simple">WL</abbrev> 1.58, <abbrev xmlns:xlink="http://www.w3.org/1999/xlink" xlink:title="Total length: the total outstretched length of the individual, from the mandibular apex to the gastral apex" id="ABBRID0EOXDI" xlink:type="simple">TL</abbrev> 5.0, <abbrev xmlns:xlink="http://www.w3.org/1999/xlink" xlink:title="Petiole length: the length of the petiole measured in lateral view from the anterior process to the posteriormost point of the tergite, where it surrounds the gastral articulation" id="ABBRID0ESXDI" xlink:type="simple">PL</abbrev> 0.40, <abbrev xmlns:xlink="http://www.w3.org/1999/xlink" xlink:title="Petiole height: the height of the petiole measured in lateral view from the apex of the ventral (subpetiolar) process vertically to a line intersecting the dorsal most point of the node" id="ABBRID0EWXDI" xlink:type="simple">PH</abbrev> 0.75, <abbrev xmlns:xlink="http://www.w3.org/1999/xlink" xlink:title="Dorsal petiole width: the maximum width of the petiole in dorsal view" id="ABBRID0E1XDI" xlink:type="simple">DPW</abbrev> 0.50, <abbrev xmlns:xlink="http://www.w3.org/1999/xlink" xlink:title="Lateral petiole index = PH × 100 / PL" id="ABBRID0E5XDI" xlink:type="simple">LPI</abbrev> 188, <abbrev xmlns:xlink="http://www.w3.org/1999/xlink" xlink:title="Dorsal petiole index = DPW × 100 / PL" id="ABBRID0ECYDI" xlink:type="simple">PDPI</abbrev> 125. <bold><italic>Paratype</italic></bold> (<italic>n</italic> = 5): <abbrev xmlns:xlink="http://www.w3.org/1999/xlink" xlink:title="Head length: the straight-line length of the head in perfect full-face view, measured from the midpoint of the anterior clypeal margin to the midpoint of the posterior margin. In species where one or both of these margins are concave, the measurement is taken from the mid-point of a transverse line that spans the apices of the projecting portions" id="ABBRID0ELYDI" xlink:type="simple">HL</abbrev> 0.99–1.08, <abbrev xmlns:xlink="http://www.w3.org/1999/xlink" xlink:title="Head lateral margin length: in full-face view, the head length measured from the mandible base to the nuchal carina" id="ABBRID0EQYDI" xlink:type="simple">HLL</abbrev> 0.90–0.95, <abbrev xmlns:xlink="http://www.w3.org/1999/xlink" xlink:title="Anterior head length: in full-face view, the head length measured from the mandible base to the anterior edge of the eye" id="ABBRID0EUYDI" xlink:type="simple">HLA</abbrev> 0.12–0.15, <abbrev xmlns:xlink="http://www.w3.org/1999/xlink" xlink:title="Head width: the maximum width of the head in full-face view, excluding the eyes" id="ABBRID0EYYDI" xlink:type="simple">HW</abbrev> 0.90–0.98, <abbrev xmlns:xlink="http://www.w3.org/1999/xlink" xlink:title="Mandible length: the straight-line length of the mandible measured from the apex to the lateral base" id="ABBRID0E3YDI" xlink:type="simple">ML</abbrev> 0.62–0.69, <abbrev xmlns:xlink="http://www.w3.org/1999/xlink" xlink:title="Clypeal median lobe length: in full-face view, the straight-line length measured from the anterior margin of the clypeus to the anterior margin of the torulus" id="ABBRID0EAZDI" xlink:type="simple">CML</abbrev> 0.10–0.14, <abbrev xmlns:xlink="http://www.w3.org/1999/xlink" xlink:title="Cephalic Index = HW × 100 / HL" id="ABBRID0EEZDI" xlink:type="simple">CI</abbrev> 90–96, <abbrev xmlns:xlink="http://www.w3.org/1999/xlink" xlink:title="Scape length: the straight-line length of the antennal scape, excluding the basal constriction or neck" id="ABBRID0EIZDI" xlink:type="simple">SL</abbrev> 0.98–1.1, <abbrev xmlns:xlink="http://www.w3.org/1999/xlink" xlink:title="Scape index = SL × 100 / HW" id="ABBRID0EMZDI" xlink:type="simple">SI</abbrev> 99–112, <abbrev xmlns:xlink="http://www.w3.org/1999/xlink" xlink:title="Eye diameter: the maximum diameter of the eye" id="ABBRID0EQZDI" xlink:type="simple">ED</abbrev> 0.06–0.07, <abbrev xmlns:xlink="http://www.w3.org/1999/xlink" xlink:title="Pronotum length: in profile, the diagonal length of the pronotum, measured from the anterior margin of the pronotum excluding the collar to the posterior extremity of the pronotum" id="ABBRID0EUZDI" xlink:type="simple">PrL</abbrev> 0.62–0.68, <abbrev xmlns:xlink="http://www.w3.org/1999/xlink" xlink:title="Pronotum height: in profile, the maximum height of the pronotum, measured from the posterior base of the lateral margin of the pronotum to the highest point of the pronotum" id="ABBRID0EYZDI" xlink:type="simple">PrH</abbrev> 0.50–0.57, <abbrev xmlns:xlink="http://www.w3.org/1999/xlink" xlink:title="Pronotum width: the maximum width of the pronotum measured in dorsal view" id="ABBRID0E3ZDI" xlink:type="simple">PrW</abbrev> 0.74–0.79, <abbrev xmlns:xlink="http://www.w3.org/1999/xlink" xlink:title="Weber’s length (= alitrunk length): the diagonal length of the mesosoma in lateral view, measured from the point at which the pronotum meets the cervical shield to the posterior basal angle of the metapleuron" id="ABBRID0EA1DI" xlink:type="simple">WL</abbrev> 1.51–1.59, <abbrev xmlns:xlink="http://www.w3.org/1999/xlink" xlink:title="Total length: the total outstretched length of the individual, from the mandibular apex to the gastral apex" id="ABBRID0EE1DI" xlink:type="simple">TL</abbrev> 4.9–5.3, <abbrev xmlns:xlink="http://www.w3.org/1999/xlink" xlink:title="Petiole length: the length of the petiole measured in lateral view from the anterior process to the posteriormost point of the tergite, where it surrounds the gastral articulation" id="ABBRID0EI1DI" xlink:type="simple">PL</abbrev> 0.41–0.48, <abbrev xmlns:xlink="http://www.w3.org/1999/xlink" xlink:title="Petiole height: the height of the petiole measured in lateral view from the apex of the ventral (subpetiolar) process vertically to a line intersecting the dorsal most point of the node" id="ABBRID0EM1DI" xlink:type="simple">PH</abbrev> 0.71–0.76, <abbrev xmlns:xlink="http://www.w3.org/1999/xlink" xlink:title="Dorsal petiole width: the maximum width of the petiole in dorsal view" id="ABBRID0EQ1DI" xlink:type="simple">DPW</abbrev> 0.45–0.48, <abbrev xmlns:xlink="http://www.w3.org/1999/xlink" xlink:title="Lateral petiole index = PH × 100 / PL" id="ABBRID0EU1DI" xlink:type="simple">LPI</abbrev> 148–185, <abbrev xmlns:xlink="http://www.w3.org/1999/xlink" xlink:title="Dorsal petiole index = DPW × 100 / PL" id="ABBRID0EY1DI" xlink:type="simple">PDPI</abbrev> 96–117.</p></tp:treatment-sec><tp:treatment-sec sec-type="diagnosis" id="SECID0E31DI"><title>Diagnosis.</title><p>The new species is similar to <italic><tp:taxon-name><tp:taxon-name-part taxon-name-part-type="genus" reg="Brachyponera">Brachyponera</tp:taxon-name-part><tp:taxon-name-part taxon-name-part-type="species" reg="luteipes">luteipes</tp:taxon-name-part></tp:taxon-name></italic> (Mayr, 1862), but it differs in scape segments 3–7 longer than wide, small eye with maximum diameter consisting of five ommatidia (<abbrev xmlns:xlink="http://www.w3.org/1999/xlink" xlink:title="Eye diameter: the maximum diameter of the eye" id="ABBRID0EN2DI" xlink:type="simple">ED</abbrev> 0.07 mm), and inconspicuous or absent groove between spiracle and metanotal groove. In <italic><tp:taxon-name><tp:taxon-name-part taxon-name-part-type="genus" reg="Brachyponera">B.</tp:taxon-name-part><tp:taxon-name-part taxon-name-part-type="species" reg="luteipes">luteipes</tp:taxon-name-part></tp:taxon-name></italic>, scape segments 3–7 are subsquare, eye is moderately big with maximum diameter consisting of nine ommatidia (<abbrev xmlns:xlink="http://www.w3.org/1999/xlink" xlink:title="Eye diameter: the maximum diameter of the eye" id="ABBRID0E32DI" xlink:type="simple">ED</abbrev> 0.13 mm), and groove between spiracle and metanotal groove is conspicuous.</p><fig id="F25" position="float" orientation="portrait"><object-id xmlns:xlink="http://www.w3.org/1999/xlink" content-type="doi" xlink:type="simple">10.3897/zookeys.1230.140159.figure25</object-id><object-id xmlns:xlink="http://www.w3.org/1999/xlink" content-type="arpha" xlink:type="simple">1947C160-DA19-568C-8944-A0FA220EA71F</object-id><label>Figure 25.</label><caption><p><italic><tp:taxon-name><tp:taxon-name-part taxon-name-part-type="genus" reg="Brachyponera">Brachyponera</tp:taxon-name-part><tp:taxon-name-part taxon-name-part-type="species" reg="myops">myops</tp:taxon-name-part></tp:taxon-name></italic> sp. nov. worker (holotype No. KIZ20231049) <bold>A</bold> head in full-face view <bold>B</bold> body in lateral view <bold>C</bold> body in dorsal view. Photographer Chao Chen.</p></caption><graphic xmlns:xlink="http://www.w3.org/1999/xlink" xlink:href="zookeys-1230-247_article-140159__-g025.jpg" position="float" orientation="portrait" xlink:type="simple" id="oo_1271850.jpg"><uri content-type="original_file" xlink:type="simple">https://binary.pensoft.net/fig/1271850</uri></graphic></fig></tp:treatment-sec><tp:treatment-sec sec-type="description" id="SECID0E53DI"><title>Description.</title><p>In full-face view, head longer than broad, roughly trapezoidal, posterior margin weakly concave, posterolateral corners narrowly rounded, lateral margins moderately convex. Mandible triangular with nine teeth, end tooth largest, and with a basal mandibular pit. Clypeus transverse, center of anterior margin moderately concave. Frontal carina short, frontal lobes well developed, covering antennal socket, frontal region with central longitudinal ridge. Antennae 12-segmented, scape exceeds posterolateral corner of head by 1/5 of its length, flagellar segments gradually increase in size toward the end. Eye small, and maximum diameter consists of five ommatidia (<abbrev xmlns:xlink="http://www.w3.org/1999/xlink" xlink:title="Eye diameter: the maximum diameter of the eye" id="ABBRID0EE4DI" xlink:type="simple">ED</abbrev> 0.07 mm).</p><p>In lateral view, anterior margin of pronotum forms a cervical shield extending forward. Pronotum and mesonotum significantly higher than propodeum. Promesonotal suture seams evident, metanotal groove deeply impressed. Mesonotum moderately convex. Dorsal surface of propodeum weakly convex, slightly longer than declivity, slope of declivity steep, nearly convex; posterodorsal corner of propodeum broadly rounded. Propodeal spiracle rounded, groove between spiracle and metanotal groove inconspicuous or absent. Metapleural bulla small, elliptical. Petiolar node as high as propodeum, upright, nearly trapezoidal; anterior margin and dorsum moderately convex, posterior margin nearly straight; subpetiolar process wedge. Prora absent. Gaster subconical, basal two intersegments contracted, apex with sting.</p><p>In dorsal view, pronotum widest in mesosoma, humeral corners bluntly rounded; lateral margins moderately convex. Mesonotum elliptical. Propodeum nearly rectangular, gradually narrowing from bottom to the top, forming a ridge. Petiolar node trapezoidal, front narrow and gradually widening backwards; anterior margin flat, posterior margin moderately convex.</p><p>Mandible with a row of hairy pits. Dorsal surface of body with densely hairy punctation. Mesopleuron and metapleural with longitudinally rugose. dorsal surface of body with sparsely erect or suberect hairs and densely sub-decumbent hairs. Body color brownish black, funiculus, mandible and legs yellowish brown.</p></tp:treatment-sec><tp:treatment-sec sec-type="Ecological notes" id="SECID0EL4DI"><title>Ecological notes.</title><p>The new species was collected in the Huanglianshan National Nature Reserve, Yunnan. The holotype and one paratype were collected in the same soil nest in a <italic><tp:taxon-name><tp:taxon-name-part taxon-name-part-type="genus" reg="Eucalyptus">Eucalyptus</tp:taxon-name-part></tp:taxon-name></italic> forest (plantation) at an altitude of 1500 m, and four paratypes were found in a monsoon broad-leaved evergreen forest at an altitude of 1500 m. In addition, 22 workers of this new species were found to be nesting in the soil and foraging on forest floor (Suppl. material <xref ref-type="supplementary-material" rid="S1">1</xref>: fig. S17).</p></tp:treatment-sec><tp:treatment-sec sec-type="etymology" id="SECID0E34DI"><title>Etymology.</title><p>The specific name refers to the relatively minute size of the compound eye that characterizes workers of this species.</p></tp:treatment-sec><tp:treatment-sec><!--Section generated to contain objects referenced in tp:taxon-treatment.--><supplementary-material xmlns:xlink="http://www.w3.org/1999/xlink" id="S1" position="float" orientation="portrait" xlink:type="simple"><object-id content-type="doi" xlink:type="simple">10.3897/zookeys.1230.140159.suppl1</object-id><object-id content-type="arpha" xlink:type="simple">EC89AF5F-6FD8-51E1-9EA0-AB7B47D8DBD4</object-id><label>Supplementary material 1</label><caption><p>Additional images</p></caption><statement content-type="dataType"><label>Data type</label><p>pdf</p></statement><media xlink:href="zookeys-1230-247_article-140159__-s001.pdf" mimetype="application" mime-subtype="pdf" position="float" orientation="portrait" xlink:type="simple" id="oo_1271856.pdf"><uri content-type="original_file" xlink:type="simple">https://binary.pensoft.net/file/1271856</uri></media><permissions><license xlink:type="simple"><license-p>This dataset is made available under the Open Database License (http://opendatacommons.org/licenses/odbl/1.0/). The Open Database License (ODbL) is a license agreement intended to allow users to freely share, modify, and use this Dataset while maintaining this same freedom for others, provided that the original source and author(s) are credited.</license-p></license></permissions><attrib specific-use="authors">Chao Chen, Yu Yu, Chuanhui Yi</attrib></supplementary-material></tp:treatment-sec></tp:taxon-treatment>
