# Supplementary material for: ﻿Revision of the Chinese species of the genus Brachyponera Emery, 1900 (Hymenoptera, Formicidae), with a key to the world species of the genus
Source: Zookeys. 2025 Mar 6;1230:247–86. doi: 10.3897/zookeys.1230.140159 (PMC11907243; doi:10.3897/zookeys.1230.140159)
Supplement: XML Treatment for Brachyponera obscurans [file zookeys.1230.140159-treatment7.xml]

<!DOCTYPE tp:taxon-treatment
  PUBLIC "-//TaxonX//DTD Taxonomic Treatment Publishing DTD v0 20100105//EN" "tax-treatment-NSO.dtd">
<tp:taxon-treatment xmlns:tp="http://www.plazi.org/taxpub"><tp:treatment-meta><kwd-group><label>Taxon classification</label><kwd>
                <named-content content-type="kingdom">Animalia</named-content>
              </kwd><kwd>
                <named-content content-type="order">Hymenoptera</named-content>
              </kwd><kwd>
                <named-content content-type="family">Formicidae</named-content>
              </kwd></kwd-group><mixed-citation publication-type="journal"><person-group><name><surname>Chen</surname><given-names>Chao</given-names></name><name><surname>Yu</surname><given-names>Yu</given-names></name><name><surname>Yi</surname><given-names>Chuanhui</given-names></name></person-group><article-title>﻿Revision of the Chinese species of the genus <italic><tp:taxon-name><tp:taxon-name-part taxon-name-part-type="genus" reg="Brachyponera">Brachyponera</tp:taxon-name-part></tp:taxon-name></italic> Emery, 1900 (<tp:taxon-name><tp:taxon-name-part taxon-name-part-type="order">Hymenoptera</tp:taxon-name-part></tp:taxon-name>, <tp:taxon-name><tp:taxon-name-part taxon-name-part-type="family">Formicidae</tp:taxon-name-part></tp:taxon-name>), with a key to the world species of the genus</article-title><source>Zookeys</source><day>06</day><month>03</month><year>2025</year><volume>1230</volume><fpage>247</fpage><lpage>286</lpage><pub-id pub-id-type="doi">10.3897/zookeys.1230.140159</pub-id></mixed-citation></tp:treatment-meta><tp:nomenclature><label>﻿</label><tp:taxon-name>
              <object-id xmlns:xlink="http://www.w3.org/1999/xlink" content-type="arpha" xlink:type="simple">684F95A1-5477-5ACB-9234-E5C9ED028D03</object-id>
              <tp:taxon-name-part taxon-name-part-type="genus" reg="Brachyponera">Brachyponera</tp:taxon-name-part>
              <tp:taxon-name-part taxon-name-part-type="species" reg="obscurans">obscurans</tp:taxon-name-part>
            </tp:taxon-name><tp:taxon-authority>(Walker, 1859)</tp:taxon-authority><xref ref-type="fig" rid="F27">Fig. 27A–D</xref><tp:nomenclature-citation-list><tp:nomenclature-citation><tp:taxon-name>
                  <tp:taxon-name-part taxon-name-part-type="genus" reg="Formica">Formica</tp:taxon-name-part>
                  <tp:taxon-name-part taxon-name-part-type="species" reg="obscurans">obscurans</tp:taxon-name-part>
                </tp:taxon-name><comment>Walker, 1859: 372 (q.) Sri Lanka.</comment></tp:nomenclature-citation></tp:nomenclature-citation-list></tp:nomenclature><tp:treatment-sec sec-type="type material" id="SECID0EDGAK"><title>Type material.</title><p>type worker, Primary type locality: Sri Lanka (Ceylon). (images of a syntype worker, <ext-link xmlns:xlink="http://www.w3.org/1999/xlink" xlink:href="http://www.antweb.org/specimen/CASENT0902495" ext-link-type="uri" xlink:type="simple">CASENT0902495</ext-link> available on AntWeb were examined).</p></tp:treatment-sec><tp:treatment-sec sec-type="description" id="SECID0EOGAK"><title>Measurements and indices.</title><p>Worker (Fig. <xref ref-type="fig" rid="F26">26A–D</xref>): <abbrev xmlns:xlink="http://www.w3.org/1999/xlink" xlink:title="Head length: the straight-line length of the head in perfect full-face view, measured from the midpoint of the anterior clypeal margin to the midpoint of the posterior margin. In species where one or both of these margins are concave, the measurement is taken from the mid-point of a transverse line that spans the apices of the projecting portions" id="ABBRID0EYGAK" xlink:type="simple">HL</abbrev> 0.86, <abbrev xmlns:xlink="http://www.w3.org/1999/xlink" xlink:title="Head lateral margin length: in full-face view, the head length measured from the mandible base to the nuchal carina" id="ABBRID0E4GAK" xlink:type="simple">HLL</abbrev> 0.79, <abbrev xmlns:xlink="http://www.w3.org/1999/xlink" xlink:title="Anterior head length: in full-face view, the head length measured from the mandible base to the anterior edge of the eye" id="ABBRID0EBHAK" xlink:type="simple">HLA</abbrev> 0.10, <abbrev xmlns:xlink="http://www.w3.org/1999/xlink" xlink:title="Head width: the maximum width of the head in full-face view, excluding the eyes" id="ABBRID0EFHAK" xlink:type="simple">HW</abbrev> 0.80, <abbrev xmlns:xlink="http://www.w3.org/1999/xlink" xlink:title="Mandible length: the straight-line length of the mandible measured from the apex to the lateral base" id="ABBRID0EJHAK" xlink:type="simple">ML</abbrev> 0.50, <abbrev xmlns:xlink="http://www.w3.org/1999/xlink" xlink:title="Clypeal median lobe length: in full-face view, the straight-line length measured from the anterior margin of the clypeus to the anterior margin of the torulus" id="ABBRID0ENHAK" xlink:type="simple">CML</abbrev> 0.14, <abbrev xmlns:xlink="http://www.w3.org/1999/xlink" xlink:title="Cephalic Index = HW × 100 / HL" id="ABBRID0ERHAK" xlink:type="simple">CI</abbrev> 93, <abbrev xmlns:xlink="http://www.w3.org/1999/xlink" xlink:title="Scape length: the straight-line length of the antennal scape, excluding the basal constriction or neck" id="ABBRID0EVHAK" xlink:type="simple">SL</abbrev> 0.80, <abbrev xmlns:xlink="http://www.w3.org/1999/xlink" xlink:title="Scape index = SL × 100 / HW" id="ABBRID0EZHAK" xlink:type="simple">SI</abbrev> 99, <abbrev xmlns:xlink="http://www.w3.org/1999/xlink" xlink:title="Eye diameter: the maximum diameter of the eye" id="ABBRID0E4HAK" xlink:type="simple">ED</abbrev> 0.16, <abbrev xmlns:xlink="http://www.w3.org/1999/xlink" xlink:title="Pronotum length: in profile, the diagonal length of the pronotum, measured from the anterior margin of the pronotum excluding the collar to the posterior extremity of the pronotum" id="ABBRID0EBIAK" xlink:type="simple">PrL</abbrev> 0.62, <abbrev xmlns:xlink="http://www.w3.org/1999/xlink" xlink:title="Pronotum height: in profile, the maximum height of the pronotum, measured from the posterior base of the lateral margin of the pronotum to the highest point of the pronotum" id="ABBRID0EFIAK" xlink:type="simple">PrH</abbrev> 0.52, <abbrev xmlns:xlink="http://www.w3.org/1999/xlink" xlink:title="Pronotum width: the maximum width of the pronotum measured in dorsal view" id="ABBRID0EJIAK" xlink:type="simple">PrW</abbrev> 0.56, <abbrev xmlns:xlink="http://www.w3.org/1999/xlink" xlink:title="Weber’s length (= alitrunk length): the diagonal length of the mesosoma in lateral view, measured from the point at which the pronotum meets the cervical shield to the posterior basal angle of the metapleuron" id="ABBRID0ENIAK" xlink:type="simple">WL</abbrev> 1.37, <abbrev xmlns:xlink="http://www.w3.org/1999/xlink" xlink:title="Total length: the total outstretched length of the individual, from the mandibular apex to the gastral apex" id="ABBRID0ERIAK" xlink:type="simple">TL</abbrev> 4.1, <abbrev xmlns:xlink="http://www.w3.org/1999/xlink" xlink:title="Petiole length: the length of the petiole measured in lateral view from the anterior process to the posteriormost point of the tergite, where it surrounds the gastral articulation" id="ABBRID0EVIAK" xlink:type="simple">PL</abbrev> 0.30, <abbrev xmlns:xlink="http://www.w3.org/1999/xlink" xlink:title="Petiole height: the height of the petiole measured in lateral view from the apex of the ventral (subpetiolar) process vertically to a line intersecting the dorsal most point of the node" id="ABBRID0EZIAK" xlink:type="simple">PH</abbrev> 0.48, <abbrev xmlns:xlink="http://www.w3.org/1999/xlink" xlink:title="Dorsal petiole width: the maximum width of the petiole in dorsal view" id="ABBRID0E4IAK" xlink:type="simple">DPW</abbrev> 0.48, <abbrev xmlns:xlink="http://www.w3.org/1999/xlink" xlink:title="Lateral petiole index = PH × 100 / PL" id="ABBRID0EBJAK" xlink:type="simple">LPI</abbrev> 159, <abbrev xmlns:xlink="http://www.w3.org/1999/xlink" xlink:title="Dorsal petiole index = DPW × 100 / PL" id="ABBRID0EFJAK" xlink:type="simple">PDPI</abbrev> 158.</p></tp:treatment-sec><tp:treatment-sec sec-type="diagnosis" id="SECID0EJJAK"><title>Diagnosis.</title><p>The species can be separated from other Chinese members of the genus based on the combination of the following characters: smaller species, &lt; 4.5 mm in total body length; head width &lt; 0.9 mm; flagellar segments 1 and 2 each as long as broad, or broader than long; dorsum of propodeum nearly straight, longer than declivity, posterodorsal corner of propodeum broadly rounded; upper part of propodeum with densely sub-decumbent hairs; in dorsal view, petiolar node flat oval; body color usually yellowish brown to tan.</p><fig id="F27" position="float" orientation="portrait"><object-id xmlns:xlink="http://www.w3.org/1999/xlink" content-type="doi" xlink:type="simple">10.3897/zookeys.1230.140159.figure27</object-id><object-id xmlns:xlink="http://www.w3.org/1999/xlink" content-type="arpha" xlink:type="simple">8974BBBB-E955-5454-900D-1A44866DA5C2</object-id><label>Figure 27.</label><caption><p><italic><tp:taxon-name><tp:taxon-name-part taxon-name-part-type="genus" reg="Brachyponera">Brachyponera</tp:taxon-name-part><tp:taxon-name-part taxon-name-part-type="species" reg="obscurans">obscurans</tp:taxon-name-part></tp:taxon-name></italic> worker (<ext-link xmlns:xlink="http://www.w3.org/1999/xlink" xlink:href="http://www.antweb.org/specimen/CASENT0902495" ext-link-type="uri" xlink:type="simple">CASENT0902495</ext-link>, type) <bold>A</bold> head in full-face view <bold>B</bold> label <bold>C</bold> body in lateral view <bold>D</bold> body in dorsal view. Photographer Will Ericson.</p></caption><graphic xmlns:xlink="http://www.w3.org/1999/xlink" xlink:href="zookeys-1230-247_article-140159__-g027.jpg" position="float" orientation="portrait" xlink:type="simple" id="oo_1271852.jpg"><uri content-type="original_file" xlink:type="simple">https://binary.pensoft.net/fig/1271852</uri></graphic></fig></tp:treatment-sec><tp:treatment-sec sec-type="description" id="SECID0ETKAK"><title>Brief description.</title><p>In full-face view, head longer than broad, roughly trapezoidal, posterolateral corners of head narrowly rounded. Mandible triangular with nine teeth. Antennae 12-segmented, scape exceeds posterolateral corner, flagellar segments gradually increase in size toward the end. Eye medium in size and located in front of lateral margin of head. In lateral view, metanotal groove deeply impressed. Dorsum of propodeum nearly straight, longer than declivity; posterodorsal corner of propodeum broadly rounded. Petiolar node as high as propodeum, upright, nearly trapezoidal; subpetiolar process forms a wedge. In dorsal view, pronotum anterior and lateral margins broad and round, posterior margin concave. Petiolar node flat oval. Mandible densely punctate; head densely punctate; mesosoma, petiole and gaster finely punctate. Dorsum of body with abundant standing hairs and densely sub-decumbent hairs; upper part of propodeum with densely sub-decumbent hairs; body color dark brown, mandible, flagellar segments, and legs deep yellowish brown.</p></tp:treatment-sec><tp:treatment-sec><!--Section generated to contain objects referenced in tp:taxon-treatment.--><fig id="F26" position="float" orientation="portrait"><object-id xmlns:xlink="http://www.w3.org/1999/xlink" content-type="doi" xlink:type="simple">10.3897/zookeys.1230.140159.figure26</object-id><object-id xmlns:xlink="http://www.w3.org/1999/xlink" content-type="arpha" xlink:type="simple">A25D1BEF-1AD1-51AD-9A94-ADE97AAD18D6</object-id><label>Figure 26.</label><caption><p><italic><tp:taxon-name><tp:taxon-name-part taxon-name-part-type="genus" reg="Brachyponera">Brachyponera</tp:taxon-name-part><tp:taxon-name-part taxon-name-part-type="species" reg="nigrita">nigrita</tp:taxon-name-part></tp:taxon-name></italic> worker (<ext-link xmlns:xlink="http://www.w3.org/1999/xlink" xlink:href="http://www.antweb.org/specimen/CASENT0903936" ext-link-type="uri" xlink:type="simple">CASENT0903936</ext-link>, type) <bold>A</bold> head in full-face view <bold>B</bold> label <bold>C</bold> body in lateral view <bold>D</bold> body in dorsal view. Photographer Will Ericson.</p></caption><graphic xmlns:xlink="http://www.w3.org/1999/xlink" xlink:href="zookeys-1230-247_article-140159__-g026.jpg" position="float" orientation="portrait" xlink:type="simple" id="oo_1271851.jpg"><uri content-type="original_file" xlink:type="simple">https://binary.pensoft.net/fig/1271851</uri></graphic></fig></tp:treatment-sec></tp:taxon-treatment>
