# Supplementary material for: ﻿Revision of the Chinese species of the genus Brachyponera Emery, 1900 (Hymenoptera, Formicidae), with a key to the world species of the genus
Source: Zookeys. 2025 Mar 6;1230:247–86. doi: 10.3897/zookeys.1230.140159 (PMC11907243; doi:10.3897/zookeys.1230.140159)
Supplement: XML Treatment for Brachyponera paraarcuata [file zookeys.1230.140159-treatment8.xml]

<!DOCTYPE tp:taxon-treatment
  PUBLIC "-//TaxonX//DTD Taxonomic Treatment Publishing DTD v0 20100105//EN" "tax-treatment-NSO.dtd">
<tp:taxon-treatment xmlns:tp="http://www.plazi.org/taxpub"><tp:treatment-meta><kwd-group><label>Taxon classification</label><kwd>
                <named-content content-type="kingdom">Animalia</named-content>
              </kwd><kwd>
                <named-content content-type="order">Hymenoptera</named-content>
              </kwd><kwd>
                <named-content content-type="family">Formicidae</named-content>
              </kwd></kwd-group><mixed-citation publication-type="journal"><person-group><name><surname>Chen</surname><given-names>Chao</given-names></name><name><surname>Yu</surname><given-names>Yu</given-names></name><name><surname>Yi</surname><given-names>Chuanhui</given-names></name></person-group><article-title>﻿Revision of the Chinese species of the genus <italic><tp:taxon-name><tp:taxon-name-part taxon-name-part-type="genus" reg="Brachyponera">Brachyponera</tp:taxon-name-part></tp:taxon-name></italic> Emery, 1900 (<tp:taxon-name><tp:taxon-name-part taxon-name-part-type="order">Hymenoptera</tp:taxon-name-part></tp:taxon-name>, <tp:taxon-name><tp:taxon-name-part taxon-name-part-type="family">Formicidae</tp:taxon-name-part></tp:taxon-name>), with a key to the world species of the genus</article-title><source>Zookeys</source><day>06</day><month>03</month><year>2025</year><volume>1230</volume><fpage>247</fpage><lpage>286</lpage><pub-id pub-id-type="doi">10.3897/zookeys.1230.140159</pub-id></mixed-citation></tp:treatment-meta><tp:nomenclature><label>﻿</label><tp:taxon-name>
              <object-id xmlns:xlink="http://www.w3.org/1999/xlink" content-type="arpha" xlink:type="simple">2790AA07-1E53-5B55-BAC2-BF382B7DB3FF</object-id>
              <tp:taxon-name-part taxon-name-part-type="genus" reg="Brachyponera">Brachyponera</tp:taxon-name-part>
              <tp:taxon-name-part taxon-name-part-type="species" reg="paraarcuata">paraarcuata</tp:taxon-name-part>
              <object-id xmlns:xlink="http://www.w3.org/1999/xlink" content-type="zoobank" xlink:type="simple">https://zoobank.org/DD7E9165-CB0C-4770-A644-88586152784A</object-id>
            </tp:taxon-name><tp:taxon-authority>Chen, Yu &amp; Yi</tp:taxon-authority><tp:taxon-status xmlns:xlink="http://www.w3.org/1999/xlink" xlink:type="simple">sp. nov.</tp:taxon-status><xref ref-type="fig" rid="F28">Fig. 28A–C</xref></tp:nomenclature><tp:treatment-sec sec-type="type material" id="SECID0EGMAK"><title>Type material.</title><p><bold><italic>Holotype.</italic></bold> worker, China: • Yunnan Province, Honghe Hani and Yi Autonomous Prefecture, Lvchun County, Banpo Township, Bayanhongdong, <named-content xmlns:xlink="http://www.w3.org/1999/xlink" content-type="dwc:verbatimCoordinates" xlink:type="simple"><named-content content-type="geo-json" specific-use="{&#34;type&#34;:&#34;Point&#34;,&#34;coordinates&#34;:[102.347370,24.635980]}" id="NCID0EUMAK" xlink:type="simple">24.63598'N, 102.34737'E</named-content></named-content>, 1258 m above sea level, from soil in a monsoon evergreen broadleaf forest, 10.X.2023, Bolun Li leg., No. KIZ20231657 (<named-content xmlns:xlink="http://www.w3.org/1999/xlink" content-type="dwc:institutional_code" xlink:title="Kunming Natural History Museum of Zoology, Kunming Institute of Zoology, Chinese Academy of Sciences, Kunming, Yunnan Province, China" xlink:href="http://grbio.org/institution/kunming-institute-zoology-chinese-academy-sciences" xlink:type="simple">KIZ</named-content>). <bold><italic>Paratypes</italic></bold>: • 4 workers, same data as holotype (KIZ20231657A, KIZ20231657B deposited in <abbrev xmlns:xlink="http://www.w3.org/1999/xlink" content-type="institution" xlink:title="Insect Collection, Southwest Forestry University, Kunming, Yunnan Province, China" id="ABBRID0EBNAK" xlink:type="simple">SWFU</abbrev>, KIZ20231657C, KIZ20231657D deposited in <named-content xmlns:xlink="http://www.w3.org/1999/xlink" content-type="dwc:institutional_code" xlink:title="Insect Collection, Guangxi Normal University, Guilin, Guangxi, China" xlink:href="http://grbio.org/institution/guangxi-normal-university" xlink:type="simple">GXNU</named-content>).</p></tp:treatment-sec><tp:treatment-sec sec-type="type material" id="SECID0ELNAK"><title>Non-type material examined.</title><p>1 worker, China: Yunnan Province, Honghe Hani and Yi Autonomous Prefecture, Lvchun County, Banpo Township, mohelongtang, <named-content xmlns:xlink="http://www.w3.org/1999/xlink" content-type="dwc:verbatimCoordinates" xlink:type="simple"><named-content content-type="geo-json" specific-use="{&#34;type&#34;:&#34;Point&#34;,&#34;coordinates&#34;:[102.335850,22.617210]}" id="NCID0EUNAK" xlink:type="simple">22.61721'N, 102.33585'E</named-content></named-content>, 1263 m above sea level, from mixed coniferous-broad forest, 13.iv.2023, Chao Chen leg., No. KIZ20230173 (<named-content xmlns:xlink="http://www.w3.org/1999/xlink" content-type="dwc:institutional_code" xlink:title="Kunming Natural History Museum of Zoology, Kunming Institute of Zoology, Chinese Academy of Sciences, Kunming, Yunnan Province, China" xlink:href="http://grbio.org/institution/kunming-institute-zoology-chinese-academy-sciences" xlink:type="simple">KIZ</named-content>); 2 workers, Honghe Hani and Yi Autonomous Prefecture, Lvchun County, Banpo Township, Bayanhongdong, <named-content xmlns:xlink="http://www.w3.org/1999/xlink" content-type="dwc:verbatimCoordinates" xlink:type="simple"><named-content content-type="geo-json" specific-use="{&#34;type&#34;:&#34;Point&#34;,&#34;coordinates&#34;:[102.347370,24.635980]}" id="NCID0EBOAK" xlink:type="simple">24.63598'N, 102.34737'E</named-content></named-content>, 1258 m above sea level, monsoon evergreen broadleaf forest, 10.X.2023, Bolun Li leg., No. KIZ20230527.1- KIZ20230527.2 (<named-content xmlns:xlink="http://www.w3.org/1999/xlink" content-type="dwc:institutional_code" xlink:title="Kunming Natural History Museum of Zoology, Kunming Institute of Zoology, Chinese Academy of Sciences, Kunming, Yunnan Province, China" xlink:href="http://grbio.org/institution/kunming-institute-zoology-chinese-academy-sciences" xlink:type="simple">KIZ</named-content>); 2 workers, Honghe Hani and Yi Autonomous Prefecture, Lvchun County, Qimaba Township, dongma village, <named-content xmlns:xlink="http://www.w3.org/1999/xlink" content-type="dwc:verbatimCoordinates" xlink:type="simple"><named-content content-type="geo-json" specific-use="{&#34;type&#34;:&#34;Point&#34;,&#34;coordinates&#34;:[102.306880,22.686070]}" id="NCID0EOOAK" xlink:type="simple">22.68607'N, 102.30688'E</named-content></named-content>, 1267 m monsoon evergreen broad-leaved forest, 18.iv.2023, Chao Chen leg., No. KIZ20230625.1- KIZ20230625.2 (<named-content xmlns:xlink="http://www.w3.org/1999/xlink" content-type="dwc:institutional_code" xlink:title="Kunming Natural History Museum of Zoology, Kunming Institute of Zoology, Chinese Academy of Sciences, Kunming, Yunnan Province, China" xlink:href="http://grbio.org/institution/kunming-institute-zoology-chinese-academy-sciences" xlink:type="simple">KIZ</named-content>).</p></tp:treatment-sec><tp:treatment-sec sec-type="description" id="SECID0EYOAK"><title>Measurements and indices.</title><p><bold><italic>Holotype</italic></bold>: (Fig. <xref ref-type="fig" rid="F28">28A–C</xref>): <abbrev xmlns:xlink="http://www.w3.org/1999/xlink" xlink:title="Head length: the straight-line length of the head in perfect full-face view, measured from the midpoint of the anterior clypeal margin to the midpoint of the posterior margin. In species where one or both of these margins are concave, the measurement is taken from the mid-point of a transverse line that spans the apices of the projecting portions" id="ABBRID0EHPAK" xlink:type="simple">HL</abbrev> 1.01, <abbrev xmlns:xlink="http://www.w3.org/1999/xlink" xlink:title="Head lateral margin length: in full-face view, the head length measured from the mandible base to the nuchal carina" id="ABBRID0EMPAK" xlink:type="simple">HLL</abbrev> 0.93, <abbrev xmlns:xlink="http://www.w3.org/1999/xlink" xlink:title="Anterior head length: in full-face view, the head length measured from the mandible base to the anterior edge of the eye" id="ABBRID0EQPAK" xlink:type="simple">HLA</abbrev> 0.15, <abbrev xmlns:xlink="http://www.w3.org/1999/xlink" xlink:title="Head width: the maximum width of the head in full-face view, excluding the eyes" id="ABBRID0EUPAK" xlink:type="simple">HW</abbrev> 0.91, <abbrev xmlns:xlink="http://www.w3.org/1999/xlink" xlink:title="Mandible length: the straight-line length of the mandible measured from the apex to the lateral base" id="ABBRID0EYPAK" xlink:type="simple">ML</abbrev> 0.55, <abbrev xmlns:xlink="http://www.w3.org/1999/xlink" xlink:title="Clypeal median lobe length: in full-face view, the straight-line length measured from the anterior margin of the clypeus to the anterior margin of the torulus" id="ABBRID0E3PAK" xlink:type="simple">CML</abbrev> 0.13, <abbrev xmlns:xlink="http://www.w3.org/1999/xlink" xlink:title="Cephalic Index = HW × 100 / HL" id="ABBRID0EAQAK" xlink:type="simple">CI</abbrev> 90, <abbrev xmlns:xlink="http://www.w3.org/1999/xlink" xlink:title="Scape length: the straight-line length of the antennal scape, excluding the basal constriction or neck" id="ABBRID0EEQAK" xlink:type="simple">SL</abbrev> 0.98, <abbrev xmlns:xlink="http://www.w3.org/1999/xlink" xlink:title="Scape index = SL × 100 / HW" id="ABBRID0EIQAK" xlink:type="simple">SI</abbrev> 107, <abbrev xmlns:xlink="http://www.w3.org/1999/xlink" xlink:title="Eye diameter: the maximum diameter of the eye" id="ABBRID0EMQAK" xlink:type="simple">ED</abbrev> 0.13, <abbrev xmlns:xlink="http://www.w3.org/1999/xlink" xlink:title="Pronotum length: in profile, the diagonal length of the pronotum, measured from the anterior margin of the pronotum excluding the collar to the posterior extremity of the pronotum" id="ABBRID0EQQAK" xlink:type="simple">PrL</abbrev> 0.65, <abbrev xmlns:xlink="http://www.w3.org/1999/xlink" xlink:title="Pronotum height: in profile, the maximum height of the pronotum, measured from the posterior base of the lateral margin of the pronotum to the highest point of the pronotum" id="ABBRID0EUQAK" xlink:type="simple">PrH</abbrev> 0.54, <abbrev xmlns:xlink="http://www.w3.org/1999/xlink" xlink:title="Pronotum width: the maximum width of the pronotum measured in dorsal view" id="ABBRID0EYQAK" xlink:type="simple">PrW</abbrev> 0.67, <abbrev xmlns:xlink="http://www.w3.org/1999/xlink" xlink:title="Weber’s length (= alitrunk length): the diagonal length of the mesosoma in lateral view, measured from the point at which the pronotum meets the cervical shield to the posterior basal angle of the metapleuron" id="ABBRID0E3QAK" xlink:type="simple">WL</abbrev> 1.51, <abbrev xmlns:xlink="http://www.w3.org/1999/xlink" xlink:title="Total length: the total outstretched length of the individual, from the mandibular apex to the gastral apex" id="ABBRID0EARAK" xlink:type="simple">TL</abbrev> 5.1, <abbrev xmlns:xlink="http://www.w3.org/1999/xlink" xlink:title="Petiole length: the length of the petiole measured in lateral view from the anterior process to the posteriormost point of the tergite, where it surrounds the gastral articulation" id="ABBRID0EERAK" xlink:type="simple">PL</abbrev> 0.36, <abbrev xmlns:xlink="http://www.w3.org/1999/xlink" xlink:title="Petiole height: the height of the petiole measured in lateral view from the apex of the ventral (subpetiolar) process vertically to a line intersecting the dorsal most point of the node" id="ABBRID0EIRAK" xlink:type="simple">PH</abbrev> 0.68, <abbrev xmlns:xlink="http://www.w3.org/1999/xlink" xlink:title="Dorsal petiole width: the maximum width of the petiole in dorsal view" id="ABBRID0EMRAK" xlink:type="simple">DPW</abbrev> 0.42, <abbrev xmlns:xlink="http://www.w3.org/1999/xlink" xlink:title="Lateral petiole index = PH × 100 / PL" id="ABBRID0EQRAK" xlink:type="simple">LPI</abbrev> 188, <abbrev xmlns:xlink="http://www.w3.org/1999/xlink" xlink:title="Dorsal petiole index = DPW × 100 / PL" id="ABBRID0EURAK" xlink:type="simple">PDPI</abbrev> 117. <bold><italic>Paratypes</italic></bold> (n = 4): <abbrev xmlns:xlink="http://www.w3.org/1999/xlink" xlink:title="Head length: the straight-line length of the head in perfect full-face view, measured from the midpoint of the anterior clypeal margin to the midpoint of the posterior margin. In species where one or both of these margins are concave, the measurement is taken from the mid-point of a transverse line that spans the apices of the projecting portions" id="ABBRID0E2RAK" xlink:type="simple">HL</abbrev> 0.98–1.09, <abbrev xmlns:xlink="http://www.w3.org/1999/xlink" xlink:title="Head lateral margin length: in full-face view, the head length measured from the mandible base to the nuchal carina" id="ABBRID0EASAK" xlink:type="simple">HLL</abbrev> 0.92–0.97, <abbrev xmlns:xlink="http://www.w3.org/1999/xlink" xlink:title="Anterior head length: in full-face view, the head length measured from the mandible base to the anterior edge of the eye" id="ABBRID0EESAK" xlink:type="simple">HLA</abbrev> 0.14–0.15, <abbrev xmlns:xlink="http://www.w3.org/1999/xlink" xlink:title="Head width: the maximum width of the head in full-face view, excluding the eyes" id="ABBRID0EISAK" xlink:type="simple">HW</abbrev> 0.90–0.95, <abbrev xmlns:xlink="http://www.w3.org/1999/xlink" xlink:title="Mandible length: the straight-line length of the mandible measured from the apex to the lateral base" id="ABBRID0EMSAK" xlink:type="simple">ML</abbrev> 0.55–0.57, <abbrev xmlns:xlink="http://www.w3.org/1999/xlink" xlink:title="Clypeal median lobe length: in full-face view, the straight-line length measured from the anterior margin of the clypeus to the anterior margin of the torulus" id="ABBRID0EQSAK" xlink:type="simple">CML</abbrev> 0.12–0.13, <abbrev xmlns:xlink="http://www.w3.org/1999/xlink" xlink:title="Cephalic Index = HW × 100 / HL" id="ABBRID0EUSAK" xlink:type="simple">CI</abbrev> 87–92, <abbrev xmlns:xlink="http://www.w3.org/1999/xlink" xlink:title="Scape length: the straight-line length of the antennal scape, excluding the basal constriction or neck" id="ABBRID0EYSAK" xlink:type="simple">SL</abbrev> 0.95–0.98, <abbrev xmlns:xlink="http://www.w3.org/1999/xlink" xlink:title="Scape index = SL × 100 / HW" id="ABBRID0E3SAK" xlink:type="simple">SI</abbrev> 103–105, <abbrev xmlns:xlink="http://www.w3.org/1999/xlink" xlink:title="Eye diameter: the maximum diameter of the eye" id="ABBRID0EATAK" xlink:type="simple">ED</abbrev> 0.13, <abbrev xmlns:xlink="http://www.w3.org/1999/xlink" xlink:title="Pronotum length: in profile, the diagonal length of the pronotum, measured from the anterior margin of the pronotum excluding the collar to the posterior extremity of the pronotum" id="ABBRID0EETAK" xlink:type="simple">PrL</abbrev> 0.60–0.66, <abbrev xmlns:xlink="http://www.w3.org/1999/xlink" xlink:title="Pronotum height: in profile, the maximum height of the pronotum, measured from the posterior base of the lateral margin of the pronotum to the highest point of the pronotum" id="ABBRID0EITAK" xlink:type="simple">PrH</abbrev> 0.54–0.55, <abbrev xmlns:xlink="http://www.w3.org/1999/xlink" xlink:title="Pronotum width: the maximum width of the pronotum measured in dorsal view" id="ABBRID0EMTAK" xlink:type="simple">PrW</abbrev> 0.61–0.67, <abbrev xmlns:xlink="http://www.w3.org/1999/xlink" xlink:title="Weber’s length (= alitrunk length): the diagonal length of the mesosoma in lateral view, measured from the point at which the pronotum meets the cervical shield to the posterior basal angle of the metapleuron" id="ABBRID0EQTAK" xlink:type="simple">WL</abbrev> 1.46–1.51, <abbrev xmlns:xlink="http://www.w3.org/1999/xlink" xlink:title="Total length: the total outstretched length of the individual, from the mandibular apex to the gastral apex" id="ABBRID0EUTAK" xlink:type="simple">TL</abbrev> 5.0–5.4, <abbrev xmlns:xlink="http://www.w3.org/1999/xlink" xlink:title="Petiole length: the length of the petiole measured in lateral view from the anterior process to the posteriormost point of the tergite, where it surrounds the gastral articulation" id="ABBRID0EYTAK" xlink:type="simple">PL</abbrev> 0.34–0.37, <abbrev xmlns:xlink="http://www.w3.org/1999/xlink" xlink:title="Petiole height: the height of the petiole measured in lateral view from the apex of the ventral (subpetiolar) process vertically to a line intersecting the dorsal most point of the node" id="ABBRID0E3TAK" xlink:type="simple">PH</abbrev> 0.66–0.68, <abbrev xmlns:xlink="http://www.w3.org/1999/xlink" xlink:title="Dorsal petiole width: the maximum width of the petiole in dorsal view" id="ABBRID0EAUAK" xlink:type="simple">DPW</abbrev> 0.42–0.43, <abbrev xmlns:xlink="http://www.w3.org/1999/xlink" xlink:title="Lateral petiole index = PH × 100 / PL" id="ABBRID0EEUAK" xlink:type="simple">LPI</abbrev> 184–194, <abbrev xmlns:xlink="http://www.w3.org/1999/xlink" xlink:title="Dorsal petiole index = DPW × 100 / PL" id="ABBRID0EIUAK" xlink:type="simple">PDPI</abbrev> 116–124.</p><fig id="F28" position="float" orientation="portrait"><object-id xmlns:xlink="http://www.w3.org/1999/xlink" content-type="doi" xlink:type="simple">10.3897/zookeys.1230.140159.figure28</object-id><object-id xmlns:xlink="http://www.w3.org/1999/xlink" content-type="arpha" xlink:type="simple">EA1BBB9F-75E8-5C23-B1C3-177D70682E60</object-id><label>Figure 28.</label><caption><p><italic><tp:taxon-name><tp:taxon-name-part taxon-name-part-type="genus" reg="Brachyponera">Brachyponera</tp:taxon-name-part><tp:taxon-name-part taxon-name-part-type="species" reg="paraarcuata">paraarcuata</tp:taxon-name-part></tp:taxon-name></italic> sp. nov. worker (holotype, No. KIZ20231657) <bold>A</bold> head in full-face view <bold>B</bold> body in lateral view <bold>C</bold> body in dorsal view. Photographer Chao Chen.</p></caption><graphic xmlns:xlink="http://www.w3.org/1999/xlink" xlink:href="zookeys-1230-247_article-140159__-g028.jpg" position="float" orientation="portrait" xlink:type="simple" id="oo_1271853.jpg"><uri content-type="original_file" xlink:type="simple">https://binary.pensoft.net/fig/1271853</uri></graphic></fig></tp:treatment-sec><tp:treatment-sec sec-type="diagnosis" id="SECID0EKVAK"><title>Diagnosis.</title><p>The new species is similar to <italic><tp:taxon-name><tp:taxon-name-part taxon-name-part-type="genus" reg="Brachyponera">Brachyponera</tp:taxon-name-part><tp:taxon-name-part taxon-name-part-type="species" reg="arcuata">arcuata</tp:taxon-name-part></tp:taxon-name></italic> (Karavaiev, 1925), but it differs in lateral margins of head from mandible base to anterior edge of eye nearly straight (Fig. <xref ref-type="fig" rid="F12">12C</xref>), propodeal declivity smooth at the margin (Fig. <xref ref-type="fig" rid="F12">12D</xref>), body color black to brownish black. In <italic><tp:taxon-name><tp:taxon-name-part taxon-name-part-type="genus" reg="Brachyponera">B.</tp:taxon-name-part><tp:taxon-name-part taxon-name-part-type="species" reg="arcuata">arcuata</tp:taxon-name-part></tp:taxon-name></italic>, lateral margins of head between mandible base and anterior edge of eye are strongly convex (Fig. <xref ref-type="fig" rid="F12">12A</xref>), propodeal declivity is rugose at margin (Fig. <xref ref-type="fig" rid="F12">12B</xref>), and body color is brownish yellow.</p></tp:treatment-sec><tp:treatment-sec sec-type="description" id="SECID0EWWAK"><title>Description.</title><p>In full-face view, head longer than broad, roughly rectangular, posterior margin nearly straight, posterolateral corners narrowly rounded, lateral margins moderately convex. Mandible triangular with nine teeth, end tooth largest, and with a basal mandibular pit. Clypeus transverse, center of anterior margin weakly concave. Frontal carina short, frontal lobes well developed, covering antennal socket, frontal region with central longitudinal ridge. Antennae 12-segmented, scape exceeds posterolateral corner of head by 1/5 of its length, flagellar segments gradually increase in size toward the end. Eye medium to small and maximum diameter consists of eight ommatidia (<abbrev xmlns:xlink="http://www.w3.org/1999/xlink" xlink:title="Eye diameter: the maximum diameter of the eye" id="ABBRID0E3WAK" xlink:type="simple">ED</abbrev> 0.13 mm).</p><p>In lateral view, anterior margin of pronotum forms a cervical shield extending forward. Pronotum and mesonotum significantly higher than propodeum. Promesonotal suture seams evident, metanotal groove deeply impressed. Dorsal surface of propodeum continuously connected with declivity, forming a complete circular arc. Propodeal spiracle rounded, groove between spiracle and metanotal groove inconspicuous or absent. Metapleural bulla small, roughly elliptical. Petiolar node as high as propodeum, upright, nearly trapezoidal; anterior and posterior margin nearly straight, dorsum moderately convex; subpetiolar process triangular. Prora absent. Gaster subconical, basal two intersegments contracted, apex with sting.</p><p>In dorsal view, pronotum broadest, lateral margins moderately convex, humeral corners indistinct. Promesonotal suture and metanotal groove form an ellipse. propodeum rectangular, wide at the lower part and narrow at the upper part. Petiolar node broader than long, lateral and anterior margins convex, posterior margin flat.</p><p>Head, pronotum, mesonotum, and gaster with largely densely punctate. Mesopleuron, propodeum, petiolar node and legs with hairy punctations. Clypeus, mandible, coxa, propodeum, petiolar node and gaster with sparse erect or suberect hairs, dorsal surface of body with densely sub-decumbent hairs. Body color black to brownish black, funiculus, mandible, and legs yellowish brown.</p></tp:treatment-sec><tp:treatment-sec sec-type="Ecological notes" id="SECID0EDXAK"><title>Ecological notes.</title><p>The new species was collected in the Huanglianshan National Nature Reserve in Yunnan. The type series was collected from the same soil nest in a monsoon evergreen broad-leaved forest at an altitude of 1250 m and 14 were collected foraging on the ground surface. One worker was collected in the soil of mixed coniferous and broadleaf forest at an altitude of 1000 m. Two workers were collected on the ground surface of the monsoon evergreen broadleaf forest at an altitude of 1250 m (Suppl. material <xref ref-type="supplementary-material" rid="S1">1</xref>: fig. S18).</p></tp:treatment-sec><tp:treatment-sec sec-type="etymology" id="SECID0ENXAK"><title>Etymology.</title><p>The specific epithet <italic>paraarcuata</italic> is a compound word meaning “similar to <italic>arcuata</italic>”.</p></tp:treatment-sec><tp:treatment-sec><!--Section generated to contain objects referenced in tp:taxon-treatment.--><fig id="F12" position="float" orientation="portrait"><object-id xmlns:xlink="http://www.w3.org/1999/xlink" content-type="doi" xlink:type="simple">10.3897/zookeys.1230.140159.figure12</object-id><object-id xmlns:xlink="http://www.w3.org/1999/xlink" content-type="arpha" xlink:type="simple">2C6C2D86-80FC-5274-B58B-875878978B30</object-id><label>Figure 12.</label><caption><p><bold>A</bold>, <bold>C</bold> head in full-face view <bold>B</bold>, <bold>D</bold> mesosoma in lateral view <bold>A</bold>, <bold>B</bold><italic><tp:taxon-name><tp:taxon-name-part taxon-name-part-type="genus" reg="Brachyponera">Brachyponera</tp:taxon-name-part><tp:taxon-name-part taxon-name-part-type="species" reg="arcuate">arcuate</tp:taxon-name-part></tp:taxon-name></italic> (non-type from Java) <bold>C</bold>, <bold>D</bold><italic><tp:taxon-name><tp:taxon-name-part taxon-name-part-type="genus" reg="Brachyponera">B.</tp:taxon-name-part><tp:taxon-name-part taxon-name-part-type="species" reg="paraarcuata">paraarcuata</tp:taxon-name-part></tp:taxon-name></italic> sp. nov. Photographer Chao Chen (<bold>A–D</bold>).</p></caption><graphic xmlns:xlink="http://www.w3.org/1999/xlink" xlink:href="zookeys-1230-247_article-140159__-g012.jpg" position="float" orientation="portrait" xlink:type="simple" id="oo_1271836.jpg"><uri content-type="original_file" xlink:type="simple">https://binary.pensoft.net/fig/1271836</uri></graphic></fig><supplementary-material xmlns:xlink="http://www.w3.org/1999/xlink" id="S1" position="float" orientation="portrait" xlink:type="simple"><object-id content-type="doi" xlink:type="simple">10.3897/zookeys.1230.140159.suppl1</object-id><object-id content-type="arpha" xlink:type="simple">EC89AF5F-6FD8-51E1-9EA0-AB7B47D8DBD4</object-id><label>Supplementary material 1</label><caption><p>Additional images</p></caption><statement content-type="dataType"><label>Data type</label><p>pdf</p></statement><media xlink:href="zookeys-1230-247_article-140159__-s001.pdf" mimetype="application" mime-subtype="pdf" position="float" orientation="portrait" xlink:type="simple" id="oo_1271856.pdf"><uri content-type="original_file" xlink:type="simple">https://binary.pensoft.net/file/1271856</uri></media><permissions><license xlink:type="simple"><license-p>This dataset is made available under the Open Database License (http://opendatacommons.org/licenses/odbl/1.0/). The Open Database License (ODbL) is a license agreement intended to allow users to freely share, modify, and use this Dataset while maintaining this same freedom for others, provided that the original source and author(s) are credited.</license-p></license></permissions><attrib specific-use="authors">Chao Chen, Yu Yu, Chuanhui Yi</attrib></supplementary-material></tp:treatment-sec></tp:taxon-treatment>
