# Supplementary material for: ﻿Revision of the Chinese species of the genus Brachyponera Emery, 1900 (Hymenoptera, Formicidae), with a key to the world species of the genus
Source: Zookeys. 2025 Mar 6;1230:247–86. doi: 10.3897/zookeys.1230.140159 (PMC11907243; doi:10.3897/zookeys.1230.140159)
Supplement: XML Treatment for Brachyponera xui [file zookeys.1230.140159-treatment9.xml]

<!DOCTYPE tp:taxon-treatment
  PUBLIC "-//TaxonX//DTD Taxonomic Treatment Publishing DTD v0 20100105//EN" "tax-treatment-NSO.dtd">
<tp:taxon-treatment xmlns:tp="http://www.plazi.org/taxpub"><tp:treatment-meta><kwd-group><label>Taxon classification</label><kwd>
                <named-content content-type="kingdom">Animalia</named-content>
              </kwd><kwd>
                <named-content content-type="order">Hymenoptera</named-content>
              </kwd><kwd>
                <named-content content-type="family">Formicidae</named-content>
              </kwd></kwd-group><mixed-citation publication-type="journal"><person-group><name><surname>Chen</surname><given-names>Chao</given-names></name><name><surname>Yu</surname><given-names>Yu</given-names></name><name><surname>Yi</surname><given-names>Chuanhui</given-names></name></person-group><article-title>﻿Revision of the Chinese species of the genus <italic><tp:taxon-name><tp:taxon-name-part taxon-name-part-type="genus" reg="Brachyponera">Brachyponera</tp:taxon-name-part></tp:taxon-name></italic> Emery, 1900 (<tp:taxon-name><tp:taxon-name-part taxon-name-part-type="order">Hymenoptera</tp:taxon-name-part></tp:taxon-name>, <tp:taxon-name><tp:taxon-name-part taxon-name-part-type="family">Formicidae</tp:taxon-name-part></tp:taxon-name>), with a key to the world species of the genus</article-title><source>Zookeys</source><day>06</day><month>03</month><year>2025</year><volume>1230</volume><fpage>247</fpage><lpage>286</lpage><pub-id pub-id-type="doi">10.3897/zookeys.1230.140159</pub-id></mixed-citation></tp:treatment-meta><tp:nomenclature><label>﻿</label><tp:taxon-name>
              <object-id xmlns:xlink="http://www.w3.org/1999/xlink" content-type="arpha" xlink:type="simple">31C9FFA1-FB5A-5E7D-80D8-F03EFB3940D3</object-id>
              <tp:taxon-name-part taxon-name-part-type="genus" reg="Brachyponera">Brachyponera</tp:taxon-name-part>
              <tp:taxon-name-part taxon-name-part-type="species" reg="xui">xui</tp:taxon-name-part>
              <object-id xmlns:xlink="http://www.w3.org/1999/xlink" content-type="zoobank" xlink:type="simple">https://zoobank.org/3AEDBAE9-C634-4790-AAF5-C9AC68B4C014</object-id>
            </tp:taxon-name><tp:taxon-authority>Chen, Yu &amp; Yi</tp:taxon-authority><tp:taxon-status xmlns:xlink="http://www.w3.org/1999/xlink" xlink:type="simple">sp. nov.</tp:taxon-status><xref ref-type="fig" rid="F29">Fig. 29A–C</xref></tp:nomenclature><tp:treatment-sec sec-type="type material" id="SECID0EVZAK"><title>Type material.</title><p><bold><italic>Holotype</italic></bold> (worker) China: • Yunnan Province, Honghe Hani and Yi Autonomous Prefecture, Lvchun County, Sanmeng Township, laobianduan, <named-content xmlns:xlink="http://www.w3.org/1999/xlink" content-type="dwc:verbatimCoordinates" xlink:type="simple"><named-content content-type="geo-json" specific-use="{&#34;type&#34;:&#34;Point&#34;,&#34;coordinates&#34;:[102.285530,22.927520]}" id="NCID0ED1AK" xlink:type="simple">22.92752'N, 102.28553'E</named-content></named-content>, 1749 m above sea level, from montane mossy evergreen broad-leaved forest, 24.iv.2023, Chao Chen leg., No. KIZ20231023 (<named-content xmlns:xlink="http://www.w3.org/1999/xlink" content-type="dwc:institutional_code" xlink:title="Kunming Natural History Museum of Zoology, Kunming Institute of Zoology, Chinese Academy of Sciences, Kunming, Yunnan Province, China" xlink:href="http://grbio.org/institution/kunming-institute-zoology-chinese-academy-sciences" xlink:type="simple">KIZ</named-content>). <bold><italic>Paratypes</italic></bold>: • 1 worker, same data as holotype, No. KIZ20231004 (<abbrev xmlns:xlink="http://www.w3.org/1999/xlink" content-type="institution" xlink:title="Insect Collection, Southwest Forestry University, Kunming, Yunnan Province, China" id="ABBRID0EQ1AK" xlink:type="simple">SWFU</abbrev>); • 1 worker, Yunnan Province, Honghe Hani and Yi Autonomous Prefecture, Lvchun County, Qimaba Township, Dongma village, <named-content xmlns:xlink="http://www.w3.org/1999/xlink" content-type="dwc:verbatimCoordinates" xlink:type="simple"><named-content content-type="geo-json" specific-use="{&#34;type&#34;:&#34;Point&#34;,&#34;coordinates&#34;:[102.330540,22.690170]}" id="NCID0EY1AK" xlink:type="simple">22.69017'N, 102.33054'E</named-content></named-content>, 744 m above sea level, from monsoon evergreen broad-leaved forest, 10.x.2023, Yu Yu leg., No. KIZ20231736 (<named-content xmlns:xlink="http://www.w3.org/1999/xlink" content-type="dwc:institutional_code" xlink:title="Insect Collection, Guangxi Normal University, Guilin, Guangxi, China" xlink:href="http://grbio.org/institution/guangxi-normal-university" xlink:type="simple">GXNU</named-content>).</p></tp:treatment-sec><tp:treatment-sec sec-type="type material" id="SECID0EC2AK"><title>Non-type material examined.</title><p>• 2 workers, China: Yunnan Province, Honghe Hani and Yi Autonomous Prefecture, Lvchun County, Qimaba Township, lali village, <named-content xmlns:xlink="http://www.w3.org/1999/xlink" content-type="dwc:verbatimCoordinates" xlink:type="simple"><named-content content-type="geo-json" specific-use="{&#34;type&#34;:&#34;Point&#34;,&#34;coordinates&#34;:[102.304350,22.819590]}" id="NCID0EL2AK" xlink:type="simple">22.81959'N, 102.30435'E</named-content></named-content>, 1263 m above sea level, montane mossy evergreen broad-leaf forest, 21.iv.2023, Chao Chen leg., No. KIZ20230837.1-KIZ20230837.2 (<named-content xmlns:xlink="http://www.w3.org/1999/xlink" content-type="dwc:institutional_code" xlink:title="Kunming Natural History Museum of Zoology, Kunming Institute of Zoology, Chinese Academy of Sciences, Kunming, Yunnan Province, China" xlink:href="http://grbio.org/institution/kunming-institute-zoology-chinese-academy-sciences" xlink:type="simple">KIZ</named-content>); • 1 worker,, Honghe Hani and Yi Autonomous Prefecture, Lvchun County, Qimaba Township, Xiaoheijiang, <named-content xmlns:xlink="http://www.w3.org/1999/xlink" content-type="dwc:verbatimCoordinates" xlink:type="simple"><named-content content-type="geo-json" specific-use="{&#34;type&#34;:&#34;Point&#34;,&#34;coordinates&#34;:[102.336460,22.694760]}" id="NCID0EY2AK" xlink:type="simple">22.69476'N, 102.33646'E</named-content></named-content>, 510 m Tropical seasonal rainforest, 10.x.2023, Bolun Li leg., No. KIZ20231480 (<named-content xmlns:xlink="http://www.w3.org/1999/xlink" content-type="dwc:institutional_code" xlink:title="Kunming Natural History Museum of Zoology, Kunming Institute of Zoology, Chinese Academy of Sciences, Kunming, Yunnan Province, China" xlink:href="http://grbio.org/institution/kunming-institute-zoology-chinese-academy-sciences" xlink:type="simple">KIZ</named-content>);</p></tp:treatment-sec><tp:treatment-sec sec-type="description" id="SECID0EC3AK"><title>Measurements and indices.</title><p><bold><italic>Holotype</italic></bold>: (Fig. <xref ref-type="fig" rid="F29">29A–C</xref>): <abbrev xmlns:xlink="http://www.w3.org/1999/xlink" xlink:title="Head length: the straight-line length of the head in perfect full-face view, measured from the midpoint of the anterior clypeal margin to the midpoint of the posterior margin. In species where one or both of these margins are concave, the measurement is taken from the mid-point of a transverse line that spans the apices of the projecting portions" id="ABBRID0ER3AK" xlink:type="simple">HL</abbrev> 0.97, <abbrev xmlns:xlink="http://www.w3.org/1999/xlink" xlink:title="Head lateral margin length: in full-face view, the head length measured from the mandible base to the nuchal carina" id="ABBRID0EW3AK" xlink:type="simple">HLL</abbrev> 0.92, <abbrev xmlns:xlink="http://www.w3.org/1999/xlink" xlink:title="Anterior head length: in full-face view, the head length measured from the mandible base to the anterior edge of the eye" id="ABBRID0E13AK" xlink:type="simple">HLA</abbrev> 0.13, <abbrev xmlns:xlink="http://www.w3.org/1999/xlink" xlink:title="Head width: the maximum width of the head in full-face view, excluding the eyes" id="ABBRID0E53AK" xlink:type="simple">HW</abbrev> 0.96, <abbrev xmlns:xlink="http://www.w3.org/1999/xlink" xlink:title="Mandible length: the straight-line length of the mandible measured from the apex to the lateral base" id="ABBRID0EC4AK" xlink:type="simple">ML</abbrev> 0.54, <abbrev xmlns:xlink="http://www.w3.org/1999/xlink" xlink:title="Clypeal median lobe length: in full-face view, the straight-line length measured from the anterior margin of the clypeus to the anterior margin of the torulus" id="ABBRID0EG4AK" xlink:type="simple">CML</abbrev> 0.08, <abbrev xmlns:xlink="http://www.w3.org/1999/xlink" xlink:title="Cephalic Index = HW × 100 / HL" id="ABBRID0EK4AK" xlink:type="simple">CI</abbrev> 99, <abbrev xmlns:xlink="http://www.w3.org/1999/xlink" xlink:title="Scape length: the straight-line length of the antennal scape, excluding the basal constriction or neck" id="ABBRID0EO4AK" xlink:type="simple">SL</abbrev> 0.97, <abbrev xmlns:xlink="http://www.w3.org/1999/xlink" xlink:title="Scape index = SL × 100 / HW" id="ABBRID0ES4AK" xlink:type="simple">SI</abbrev> 101, <abbrev xmlns:xlink="http://www.w3.org/1999/xlink" xlink:title="Eye diameter: the maximum diameter of the eye" id="ABBRID0EW4AK" xlink:type="simple">ED</abbrev> 0.16, <abbrev xmlns:xlink="http://www.w3.org/1999/xlink" xlink:title="Pronotum length: in profile, the diagonal length of the pronotum, measured from the anterior margin of the pronotum excluding the collar to the posterior extremity of the pronotum" id="ABBRID0E14AK" xlink:type="simple">PrL</abbrev> 0.65, <abbrev xmlns:xlink="http://www.w3.org/1999/xlink" xlink:title="Pronotum height: in profile, the maximum height of the pronotum, measured from the posterior base of the lateral margin of the pronotum to the highest point of the pronotum" id="ABBRID0E54AK" xlink:type="simple">PrH</abbrev> 0.48, <abbrev xmlns:xlink="http://www.w3.org/1999/xlink" xlink:title="Pronotum width: the maximum width of the pronotum measured in dorsal view" id="ABBRID0EC5AK" xlink:type="simple">PrW</abbrev> 0.67, <abbrev xmlns:xlink="http://www.w3.org/1999/xlink" xlink:title="Weber’s length (= alitrunk length): the diagonal length of the mesosoma in lateral view, measured from the point at which the pronotum meets the cervical shield to the posterior basal angle of the metapleuron" id="ABBRID0EG5AK" xlink:type="simple">WL</abbrev> 1.56, <abbrev xmlns:xlink="http://www.w3.org/1999/xlink" xlink:title="Total length: the total outstretched length of the individual, from the mandibular apex to the gastral apex" id="ABBRID0EK5AK" xlink:type="simple">TL</abbrev> 4.9, <abbrev xmlns:xlink="http://www.w3.org/1999/xlink" xlink:title="Petiole length: the length of the petiole measured in lateral view from the anterior process to the posteriormost point of the tergite, where it surrounds the gastral articulation" id="ABBRID0EO5AK" xlink:type="simple">PL</abbrev> 0.38, <abbrev xmlns:xlink="http://www.w3.org/1999/xlink" xlink:title="Petiole height: the height of the petiole measured in lateral view from the apex of the ventral (subpetiolar) process vertically to a line intersecting the dorsal most point of the node" id="ABBRID0ES5AK" xlink:type="simple">PH</abbrev> 0.78, <abbrev xmlns:xlink="http://www.w3.org/1999/xlink" xlink:title="Dorsal petiole width: the maximum width of the petiole in dorsal view" id="ABBRID0EW5AK" xlink:type="simple">DPW</abbrev> 0.56, <abbrev xmlns:xlink="http://www.w3.org/1999/xlink" xlink:title="Lateral petiole index = PH × 100 / PL" id="ABBRID0E15AK" xlink:type="simple">LPI</abbrev> 205, <abbrev xmlns:xlink="http://www.w3.org/1999/xlink" xlink:title="Dorsal petiole index = DPW × 100 / PL" id="ABBRID0E55AK" xlink:type="simple">PDPI</abbrev> 147. <bold><italic>Paratypes</italic></bold> (<italic>n</italic> = 2): <abbrev xmlns:xlink="http://www.w3.org/1999/xlink" xlink:title="Head length: the straight-line length of the head in perfect full-face view, measured from the midpoint of the anterior clypeal margin to the midpoint of the posterior margin. In species where one or both of these margins are concave, the measurement is taken from the mid-point of a transverse line that spans the apices of the projecting portions" id="ABBRID0EH6AK" xlink:type="simple">HL</abbrev> 0.96–1.05, <abbrev xmlns:xlink="http://www.w3.org/1999/xlink" xlink:title="Head lateral margin length: in full-face view, the head length measured from the mandible base to the nuchal carina" id="ABBRID0EM6AK" xlink:type="simple">HLL</abbrev> 0.91–0.94, <abbrev xmlns:xlink="http://www.w3.org/1999/xlink" xlink:title="Anterior head length: in full-face view, the head length measured from the mandible base to the anterior edge of the eye" id="ABBRID0EQ6AK" xlink:type="simple">HLA</abbrev> 0.12–0.15, <abbrev xmlns:xlink="http://www.w3.org/1999/xlink" xlink:title="Head width: the maximum width of the head in full-face view, excluding the eyes" id="ABBRID0EU6AK" xlink:type="simple">HW</abbrev> 0.96–1.04, <abbrev xmlns:xlink="http://www.w3.org/1999/xlink" xlink:title="Mandible length: the straight-line length of the mandible measured from the apex to the lateral base" id="ABBRID0EY6AK" xlink:type="simple">ML</abbrev> 0.53–0.55, <abbrev xmlns:xlink="http://www.w3.org/1999/xlink" xlink:title="Clypeal median lobe length: in full-face view, the straight-line length measured from the anterior margin of the clypeus to the anterior margin of the torulus" id="ABBRID0E36AK" xlink:type="simple">CML</abbrev> 0.08, <abbrev xmlns:xlink="http://www.w3.org/1999/xlink" xlink:title="Cephalic Index = HW × 100 / HL" id="ABBRID0EAABK" xlink:type="simple">CI</abbrev> 99–100, <abbrev xmlns:xlink="http://www.w3.org/1999/xlink" xlink:title="Scape length: the straight-line length of the antennal scape, excluding the basal constriction or neck" id="ABBRID0EEABK" xlink:type="simple">SL</abbrev> 0.97–1.01, <abbrev xmlns:xlink="http://www.w3.org/1999/xlink" xlink:title="Scape index = SL × 100 / HW" id="ABBRID0EIABK" xlink:type="simple">SI</abbrev> 97–101, <abbrev xmlns:xlink="http://www.w3.org/1999/xlink" xlink:title="Eye diameter: the maximum diameter of the eye" id="ABBRID0EMABK" xlink:type="simple">ED</abbrev> 0.14–0.17, <abbrev xmlns:xlink="http://www.w3.org/1999/xlink" xlink:title="Pronotum length: in profile, the diagonal length of the pronotum, measured from the anterior margin of the pronotum excluding the collar to the posterior extremity of the pronotum" id="ABBRID0EQABK" xlink:type="simple">PrL</abbrev> 0.63–0.67, <abbrev xmlns:xlink="http://www.w3.org/1999/xlink" xlink:title="Pronotum height: in profile, the maximum height of the pronotum, measured from the posterior base of the lateral margin of the pronotum to the highest point of the pronotum" id="ABBRID0EUABK" xlink:type="simple">PrH</abbrev> 0.45–0.50, <abbrev xmlns:xlink="http://www.w3.org/1999/xlink" xlink:title="Pronotum width: the maximum width of the pronotum measured in dorsal view" id="ABBRID0EYABK" xlink:type="simple">PrW</abbrev> 0.66–0.69, <abbrev xmlns:xlink="http://www.w3.org/1999/xlink" xlink:title="Weber’s length (= alitrunk length): the diagonal length of the mesosoma in lateral view, measured from the point at which the pronotum meets the cervical shield to the posterior basal angle of the metapleuron" id="ABBRID0E3ABK" xlink:type="simple">WL</abbrev> 1.54–1.58, <abbrev xmlns:xlink="http://www.w3.org/1999/xlink" xlink:title="Total length: the total outstretched length of the individual, from the mandibular apex to the gastral apex" id="ABBRID0EABBK" xlink:type="simple">TL</abbrev> 4.8–5.1, <abbrev xmlns:xlink="http://www.w3.org/1999/xlink" xlink:title="Petiole length: the length of the petiole measured in lateral view from the anterior process to the posteriormost point of the tergite, where it surrounds the gastral articulation" id="ABBRID0EEBBK" xlink:type="simple">PL</abbrev> 0.38–0.39, <abbrev xmlns:xlink="http://www.w3.org/1999/xlink" xlink:title="Petiole height: the height of the petiole measured in lateral view from the apex of the ventral (subpetiolar) process vertically to a line intersecting the dorsal most point of the node" id="ABBRID0EIBBK" xlink:type="simple">PH</abbrev> 0.77–0.79, <abbrev xmlns:xlink="http://www.w3.org/1999/xlink" xlink:title="Dorsal petiole width: the maximum width of the petiole in dorsal view" id="ABBRID0EMBBK" xlink:type="simple">DPW</abbrev> 0.55–0.58, LPI203–205, <abbrev xmlns:xlink="http://www.w3.org/1999/xlink" xlink:title="Dorsal petiole index = DPW × 100 / PL" id="ABBRID0EQBBK" xlink:type="simple">PDPI</abbrev> 145–148.</p><fig id="F29" position="float" orientation="portrait"><object-id xmlns:xlink="http://www.w3.org/1999/xlink" content-type="doi" xlink:type="simple">10.3897/zookeys.1230.140159.figure29</object-id><object-id xmlns:xlink="http://www.w3.org/1999/xlink" content-type="arpha" xlink:type="simple">D38A06F9-B5D9-5B56-A652-187B35E5A58E</object-id><label>Figure 29.</label><caption><p><italic><tp:taxon-name><tp:taxon-name-part taxon-name-part-type="genus" reg="Brachyponera">Brachyponera</tp:taxon-name-part><tp:taxon-name-part taxon-name-part-type="species" reg="xui">xui</tp:taxon-name-part></tp:taxon-name></italic> sp. nov. worker (holotype, No. KIZ20231023) <bold>A</bold> head in full-face view <bold>B</bold> body in lateral view <bold>C</bold> body in dorsal view. Photographer Chao Chen.</p></caption><graphic xmlns:xlink="http://www.w3.org/1999/xlink" xlink:href="zookeys-1230-247_article-140159__-g029.jpg" position="float" orientation="portrait" xlink:type="simple" id="oo_1271854.jpg"><uri content-type="original_file" xlink:type="simple">https://binary.pensoft.net/fig/1271854</uri></graphic></fig></tp:treatment-sec><tp:treatment-sec sec-type="diagnosis" id="SECID0ESCBK"><title>Diagnosis.</title><p>The new species is similar to <italic><tp:taxon-name><tp:taxon-name-part taxon-name-part-type="genus" reg="Brachyponera">Brachyponera</tp:taxon-name-part><tp:taxon-name-part taxon-name-part-type="species" reg="pilidorsalis">pilidorsalis</tp:taxon-name-part></tp:taxon-name></italic> (Yamane), but it differs in head and pronotum with densely deeply punctate surface with small pits, eye relatively small, pronotum has edges (Fig. <xref ref-type="fig" rid="F9">9A</xref>), and dorsal surface of propodeum is longer. In <italic><tp:taxon-name><tp:taxon-name-part taxon-name-part-type="genus" reg="Brachyponera">B.</tp:taxon-name-part><tp:taxon-name-part taxon-name-part-type="species" reg="pilidorsalis">pilidorsalis</tp:taxon-name-part></tp:taxon-name></italic>, head and pronotum are with sparsely lightly punctate sculpture with small pits, eye is relatively small, pronotum has weaker edges, and dorsal surface of propodeum is short.</p></tp:treatment-sec><tp:treatment-sec sec-type="description" id="SECID0ESDBK"><title>Description.</title><p>In full-face view, head nearly square, with length and width roughly equal, posterior margin nearly straight, lateral margins moderately convex, posterolateral corners narrowly rounded. Mandible triangular with nine teeth, end tooth largest, and with a basal mandibular pit. Clypeus transverse, center of anterior margin moderately concave. Frontal carina short, frontal lobes well developed, covering antennal socket, frontal region with central longitudinal ridge. Antennae 12-segmented, scape exceeds posterolateral corner of head by 1/5 of its length, flagellar segments gradually increase in size toward the end. Eye medium and maximum diameter consists of nine ommatidia (<abbrev xmlns:xlink="http://www.w3.org/1999/xlink" xlink:title="Eye diameter: the maximum diameter of the eye" id="ABBRID0EYDBK" xlink:type="simple">ED</abbrev> 0.16 mm).</p><p>In lateral view, lateral edge of pronotum has obvious edges. Pronotum and mesonotum significantly higher than propodeum. Promesonotal suture seams evident, metanotal groove deeply impressed. Mesonotum moderately convex. Dorsal surface of propodeum nearly straight, declivity steep slope, nearly straight, posterodorsal corner of propodeum broadly rounded. Propodeal spiracle rounded, there is a groove between spiracle and metanotal groove. Metapleural bulla small, roughly elliptical. Petiolar node as high as propodeum, upright, nearly trapezoidal; anterior margin nearly straight, posterior margin and dorsum moderately convex; subpetiolar process forms a wedge. Prora absent. Gaster subconical, basal two intersegments contracted, apex with sting.</p><p>In dorsal view, lateral edge of pronotum has obvious edges; equal width between upper and lower parts; pronotum broadest, lateral margins gradually narrower posteriorly. Mesonotum anterior margin convex, posterior margin slightly concave. propodeum nearly rectangular, gradually narrowing from the bottom to the top, forming a ridge. Petiolar node broader than long, anterior margin moderately convex, lateral margins strongly convex, posterior margin flat.</p><p>Mandible with sparsely punctate with small pits, head and pronotum with densely punctate with small pits. lateral face of pronotum, propodeum, petiolar node and gaster with hairy punctation. Mesopleuron, metapleural and lower part of lateral side of petiolar node smooth and shiny. dorsal surface of body with sparsely erect or suberect hairs and densely sub-decumbent hairs. Body color black, funiculus, mandible, and legs yellowish brown.</p></tp:treatment-sec><tp:treatment-sec sec-type="Ecological notes" id="SECID0E6DBK"><title>Ecological notes.</title><p>The new species was collected in the Huanglianshan National Nature Reserve in Yunnan. The type series was collected while foraging on the ground surface of a montane mossy evergreen broadleaf forest at an altitude of 1750 m (Suppl. material <xref ref-type="supplementary-material" rid="S1">1</xref>: fig. S19), and one paratype was collected while foraging under a rock. One paratype was collected while foraging on the surface of a monsoon evergreen broad-leaved forest at an elevation of 750 m (Suppl. material <xref ref-type="supplementary-material" rid="S1">1</xref>: fig. S20). Another 107 workers of this new species were collected in seven sample plots in forest types including tropical seasonal rainforest, monsoon evergreen broadleaf forest, montane mossy evergreen broadleaf forest, mixed coniferous broadleaf forest, and deciduous broadleaf forest. Nesting sites included under rocks, in rotten wood, under rotten wood, and in soil. Foraging sites included surface and under stones. All sample plots were below 2000 m in elevation.</p></tp:treatment-sec><tp:treatment-sec sec-type="etymology" id="SECID0ENEBK"><title>Etymology.</title><p>The new species is named in honor of Professor Zhenghui Xu (Southwest Forestry University, China) for his outstanding contributions to the ant fauna of China.</p></tp:treatment-sec><tp:treatment-sec><!--Section generated to contain objects referenced in tp:taxon-treatment.--><fig id="F9" position="float" orientation="portrait"><object-id xmlns:xlink="http://www.w3.org/1999/xlink" content-type="doi" xlink:type="simple">10.3897/zookeys.1230.140159.figure9</object-id><object-id xmlns:xlink="http://www.w3.org/1999/xlink" content-type="arpha" xlink:type="simple">60752DCC-89CD-5EFB-9BF1-8F4FB3FE4C9C</object-id><label>Figure 9.</label><caption><p>Mesosoma in dorsal view <bold>A</bold><italic><tp:taxon-name><tp:taxon-name-part taxon-name-part-type="genus" reg="Brachyponera">Brachyponera</tp:taxon-name-part><tp:taxon-name-part taxon-name-part-type="species" reg="xui">xui</tp:taxon-name-part></tp:taxon-name></italic> sp. nov. <bold>B</bold><italic><tp:taxon-name><tp:taxon-name-part taxon-name-part-type="genus" reg="Brachyponera">B.</tp:taxon-name-part><tp:taxon-name-part taxon-name-part-type="species" reg="batak">batak.</tp:taxon-name-part></tp:taxon-name></italic> Photographer Chao Chen (<bold>A, B</bold>).</p></caption><graphic xmlns:xlink="http://www.w3.org/1999/xlink" xlink:href="zookeys-1230-247_article-140159__-g009.jpg" position="float" orientation="portrait" xlink:type="simple" id="oo_1271833.jpg"><uri content-type="original_file" xlink:type="simple">https://binary.pensoft.net/fig/1271833</uri></graphic></fig><supplementary-material xmlns:xlink="http://www.w3.org/1999/xlink" id="S1" position="float" orientation="portrait" xlink:type="simple"><object-id content-type="doi" xlink:type="simple">10.3897/zookeys.1230.140159.suppl1</object-id><object-id content-type="arpha" xlink:type="simple">EC89AF5F-6FD8-51E1-9EA0-AB7B47D8DBD4</object-id><label>Supplementary material 1</label><caption><p>Additional images</p></caption><statement content-type="dataType"><label>Data type</label><p>pdf</p></statement><media xlink:href="zookeys-1230-247_article-140159__-s001.pdf" mimetype="application" mime-subtype="pdf" position="float" orientation="portrait" xlink:type="simple" id="oo_1271856.pdf"><uri content-type="original_file" xlink:type="simple">https://binary.pensoft.net/file/1271856</uri></media><permissions><license xlink:type="simple"><license-p>This dataset is made available under the Open Database License (http://opendatacommons.org/licenses/odbl/1.0/). The Open Database License (ODbL) is a license agreement intended to allow users to freely share, modify, and use this Dataset while maintaining this same freedom for others, provided that the original source and author(s) are credited.</license-p></license></permissions><attrib specific-use="authors">Chao Chen, Yu Yu, Chuanhui Yi</attrib></supplementary-material></tp:treatment-sec></tp:taxon-treatment>
