# Supplementary material for: ﻿Revision of the Chinese species of the genus Brachyponera Emery, 1900 (Hymenoptera, Formicidae), with a key to the world species of the genus
Source: Zookeys. 2025 Mar 6;1230:247–86. doi: 10.3897/zookeys.1230.140159 (PMC11907243; doi:10.3897/zookeys.1230.140159)
Supplement: XML Treatment for Euponera tianzun [file zookeys.1230.140159-treatment10.xml]

<!DOCTYPE tp:taxon-treatment
  PUBLIC "-//TaxonX//DTD Taxonomic Treatment Publishing DTD v0 20100105//EN" "tax-treatment-NSO.dtd">
<tp:taxon-treatment xmlns:tp="http://www.plazi.org/taxpub"><tp:treatment-meta><kwd-group><label>Taxon classification</label><kwd>
                <named-content content-type="kingdom">Animalia</named-content>
              </kwd><kwd>
                <named-content content-type="order">Hymenoptera</named-content>
              </kwd><kwd>
                <named-content content-type="family">Formicidae</named-content>
              </kwd></kwd-group><mixed-citation publication-type="journal"><person-group><name><surname>Chen</surname><given-names>Chao</given-names></name><name><surname>Yu</surname><given-names>Yu</given-names></name><name><surname>Yi</surname><given-names>Chuanhui</given-names></name></person-group><article-title>﻿Revision of the Chinese species of the genus <italic><tp:taxon-name><tp:taxon-name-part taxon-name-part-type="genus" reg="Brachyponera">Brachyponera</tp:taxon-name-part></tp:taxon-name></italic> Emery, 1900 (<tp:taxon-name><tp:taxon-name-part taxon-name-part-type="order">Hymenoptera</tp:taxon-name-part></tp:taxon-name>, <tp:taxon-name><tp:taxon-name-part taxon-name-part-type="family">Formicidae</tp:taxon-name-part></tp:taxon-name>), with a key to the world species of the genus</article-title><source>Zookeys</source><day>06</day><month>03</month><year>2025</year><volume>1230</volume><fpage>247</fpage><lpage>286</lpage><pub-id pub-id-type="doi">10.3897/zookeys.1230.140159</pub-id></mixed-citation></tp:treatment-meta><tp:nomenclature><label>﻿</label><tp:taxon-name>
              <object-id xmlns:xlink="http://www.w3.org/1999/xlink" content-type="arpha" xlink:type="simple">04457C84-E4AE-596B-AAEC-0B97F47780F7</object-id>
              <tp:taxon-name-part taxon-name-part-type="genus" reg="Euponera">Euponera</tp:taxon-name-part>
              <tp:taxon-name-part taxon-name-part-type="species" reg="tianzun">tianzun</tp:taxon-name-part>
            </tp:taxon-name><tp:taxon-authority>(Terayama, 2009)</tp:taxon-authority><tp:taxon-status xmlns:xlink="http://www.w3.org/1999/xlink" xlink:type="simple">comb. nov.</tp:taxon-status><xref ref-type="fig" rid="F30">Fig. 30A–D</xref><tp:nomenclature-citation-list><tp:nomenclature-citation><tp:taxon-name>
                  <tp:taxon-name-part taxon-name-part-type="genus" reg="Pachycondyla">Pachycondyla</tp:taxon-name-part>
                  <tp:taxon-name-part taxon-name-part-type="species" reg="tianzun">tianzun</tp:taxon-name-part>
                </tp:taxon-name><comment>Terayama, 2009: 106, figs 31–35, 38 (w.). Type locality: Taiwan.</comment></tp:nomenclature-citation><tp:nomenclature-citation><tp:taxon-name>
                  <tp:taxon-name-part taxon-name-part-type="genus" reg="Brachyponera">Brachyponera</tp:taxon-name-part>
                  <tp:taxon-name-part taxon-name-part-type="species" reg="tianzun">tianzun</tp:taxon-name-part>
                </tp:taxon-name><comment>(Terayama, 2009): <xref ref-type="bibr" rid="B34">Schmidt and Shattuck 2014</xref>: 81.</comment></tp:nomenclature-citation></tp:nomenclature-citation-list></tp:nomenclature><tp:treatment-sec sec-type="type material" id="SECID0EKHBK"><title>Type material.</title><p>Holotype worker of <italic><tp:taxon-name><tp:taxon-name-part taxon-name-part-type="genus" reg="Euponera">E.</tp:taxon-name-part><tp:taxon-name-part taxon-name-part-type="species" reg="tianzun">tianzun</tp:taxon-name-part></tp:taxon-name></italic> was examined in online database of the NIAES (<ext-link xmlns:xlink="http://www.w3.org/1999/xlink" xlink:href="http://www.niaes.affrc.go.jp/inventory/insect/inssys/hymlst.htm" ext-link-type="uri" xlink:type="simple">http://www.niaes.affrc.go.jp/inventory/insect/inssys/hymlst.htm</ext-link> HYM-182, imaged by Hiraku Yoshitake &amp; Takashi Kurihara). <bold><italic>Holotype</italic></bold> (worker). Type locality: China: Taiwan Province, Nantou Pref., Nanfeng-Cun, Nanshanxi, 12. viii. 1980 (M. Terayama). Type-depository: NIAES (National Institute for Agro- Environmental Sciences).</p></tp:treatment-sec><tp:treatment-sec sec-type="diagnosis" id="SECID0EDIBK"><title>Diagnosis.</title><p>This species is separated from <italic><tp:taxon-name><tp:taxon-name-part taxon-name-part-type="genus" reg="Euponera">Euponera</tp:taxon-name-part><tp:taxon-name-part taxon-name-part-type="species" reg="sharpi">sharpi</tp:taxon-name-part></tp:taxon-name></italic> Forel, 1901 by the angulate posterodorsal corner and much steeply sloped posterior margin of propodeum. Rather it resembles <italic><tp:taxon-name><tp:taxon-name-part taxon-name-part-type="genus" reg="Euponera">E.</tp:taxon-name-part><tp:taxon-name-part taxon-name-part-type="species" reg="sakishimensis">sakishimensis</tp:taxon-name-part></tp:taxon-name></italic> (Terayama, 1999) from the Ryukyus, Japan, and <italic><tp:taxon-name><tp:taxon-name-part taxon-name-part-type="genus" reg="Euponera">E.</tp:taxon-name-part><tp:taxon-name-part taxon-name-part-type="species" reg="pilosior">pilosior</tp:taxon-name-part></tp:taxon-name></italic> (Wheeler, 1928) from Japan and Korea. However, it is separated from the latter two by the narrow dorsal surface of propodeum and triangular subpetiolar process (<xref ref-type="bibr" rid="B37">Terayama 2009</xref>).</p></tp:treatment-sec><tp:treatment-sec sec-type="description" id="SECID0EOJBK"><title>Measurements and indices.</title><p><bold><italic>Holotype</italic></bold>: <abbrev xmlns:xlink="http://www.w3.org/1999/xlink" xlink:title="Head length: the straight-line length of the head in perfect full-face view, measured from the midpoint of the anterior clypeal margin to the midpoint of the posterior margin. In species where one or both of these margins are concave, the measurement is taken from the mid-point of a transverse line that spans the apices of the projecting portions" id="ABBRID0EZJBK" xlink:type="simple">HL</abbrev> 1.18, <abbrev xmlns:xlink="http://www.w3.org/1999/xlink" xlink:title="Head width: the maximum width of the head in full-face view, excluding the eyes" id="ABBRID0E5JBK" xlink:type="simple">HW</abbrev> 1.08, <abbrev xmlns:xlink="http://www.w3.org/1999/xlink" xlink:title="Scape length: the straight-line length of the antennal scape, excluding the basal constriction or neck" id="ABBRID0ECKBK" xlink:type="simple">SL</abbrev> 0.80, <abbrev xmlns:xlink="http://www.w3.org/1999/xlink" xlink:title="Weber’s length (= alitrunk length): the diagonal length of the mesosoma in lateral view, measured from the point at which the pronotum meets the cervical shield to the posterior basal angle of the metapleuron" id="ABBRID0EGKBK" xlink:type="simple">WL</abbrev> 1.65, <abbrev xmlns:xlink="http://www.w3.org/1999/xlink" xlink:title="Petiole length: the length of the petiole measured in lateral view from the anterior process to the posteriormost point of the tergite, where it surrounds the gastral articulation" id="ABBRID0EKKBK" xlink:type="simple">PL</abbrev> 0.40, <abbrev xmlns:xlink="http://www.w3.org/1999/xlink" xlink:title="Petiole height: the height of the petiole measured in lateral view from the apex of the ventral (subpetiolar) process vertically to a line intersecting the dorsal most point of the node" id="ABBRID0EOKBK" xlink:type="simple">PH</abbrev> 0.75, <abbrev xmlns:xlink="http://www.w3.org/1999/xlink" xlink:title="Dorsal petiole width: the maximum width of the petiole in dorsal view" id="ABBRID0ESKBK" xlink:type="simple">DPW</abbrev> 0.57, <abbrev xmlns:xlink="http://www.w3.org/1999/xlink" xlink:title="Total length: the total outstretched length of the individual, from the mandibular apex to the gastral apex" id="ABBRID0EWKBK" xlink:type="simple">TL</abbrev> 4.7 <abbrev xmlns:xlink="http://www.w3.org/1999/xlink" xlink:title="Cephalic Index = HW × 100 / HL" id="ABBRID0E1KBK" xlink:type="simple">CI</abbrev> 92, <abbrev xmlns:xlink="http://www.w3.org/1999/xlink" xlink:title="Scape index = SL × 100 / HW" id="ABBRID0E5KBK" xlink:type="simple">SI</abbrev> 74 (<xref ref-type="bibr" rid="B37">Terayama 2009</xref>).</p></tp:treatment-sec><tp:treatment-sec sec-type="redescription" id="SECID0EGLBK"><title>Redescription of worker</title><p>(Fig. <xref ref-type="fig" rid="F30">30A–D</xref>). In full-face view, head longer than broad, roughly rectangular, posterior margin weakly concave, posterolateral corners narrowly rounded, lateral margins moderately convex. Mandible triangular with ten teeth, and with a basal pit; masticatory margin meets with basal margin a right angle. Anterior margin of clypeus weakly convex, median clypeal ridge slightly raised. Frontal lobes well developed, covering antennal socket. Antennae 12-segmented; scape slightly exceeding posterior margin of head; flagellum obviously incrassate toward apex. Eye small, consisting of six or seven ommatidia, 0.04 mm in diameter.</p><fig id="F30" position="float" orientation="portrait"><object-id xmlns:xlink="http://www.w3.org/1999/xlink" content-type="doi" xlink:type="simple">10.3897/zookeys.1230.140159.figure30</object-id><object-id xmlns:xlink="http://www.w3.org/1999/xlink" content-type="arpha" xlink:type="simple">1DAFEC15-A622-5F9A-87C9-24C66229B5DB</object-id><label>Figure 30.</label><caption><p><italic><tp:taxon-name><tp:taxon-name-part taxon-name-part-type="genus" reg="Euponera">Euponera</tp:taxon-name-part><tp:taxon-name-part taxon-name-part-type="species" reg="tianzun">tianzun</tp:taxon-name-part></tp:taxon-name></italic> worker (holotype) <bold>A</bold> head in full-face view <bold>B</bold> labels <bold>C</bold> body in lateral view <bold>D</bold> body in dorsal view. Photographers Hiraku Yoshitake, Takashi Kurihara.</p></caption><graphic xmlns:xlink="http://www.w3.org/1999/xlink" xlink:href="zookeys-1230-247_article-140159__-g030.jpg" position="float" orientation="portrait" xlink:type="simple" id="oo_1271855.jpg"><uri content-type="original_file" xlink:type="simple">https://binary.pensoft.net/fig/1271855</uri></graphic></fig><p>In lateral view, dorsal and ventral margins of head slightly convex. Promesonotal suture and metanotal groove impressed. Mesonotum slightly convex. Dorsal surface of propodeum nearly straight, posterodorsal corner narrowly rounded, declivity steeply sloping (almost vertical), about equal to length of dorsum. Spiracle circular and located at about midpoint of propodeal side. Metapleural bulla roughly elliptical. Petiolar node higher than long; in dorsal view anterior margin nearly straight and dorsal and posterior margins slightly convex; subpetiolar process triangular, with dully angulate ventral corner. Prora present on anterior margin of first gastral sternite. Gaster roughly elliptical, apex with sting.</p><p>With mesosoma in dorsal view, pronotum broadest, lateral margin moderately convex, humeral corner indistinct. Promesonotal suture and metanotal groove impressed. Mesonotum elliptical, its lateral margin moderately convex. Petiolar node broader than long, anterior and lateral margins slightly convex, posterior margin nearly straight.</p><p>Head and body surface weakly punctate. Clypeus, pronotum, petiolar node and gaster with sparse erect hairs, cranium, antennae, mesosoma and gaster with suberect hairs and pubescence. Body dark reddish brown to blackish brown; head darker than alitrunk; antenna, mandible, and legs reddish brown.</p></tp:treatment-sec><tp:treatment-sec sec-type="comments" id="SECID0ETMBK"><title>Comments.</title><p>The species was transferred to <italic><tp:taxon-name><tp:taxon-name-part taxon-name-part-type="genus" reg="Euponera">Euponera</tp:taxon-name-part></tp:taxon-name></italic> because it bears morphological traits typical for this genus, among them: head rectangular, longer than wide (<abbrev xmlns:xlink="http://www.w3.org/1999/xlink" xlink:title="Cephalic Index = HW × 100 / HL" id="ABBRID0EANBK" xlink:type="simple">CI</abbrev> = 91), with concave posterior margin in full-face view; mandible with 10 teeth, and with a basal mandibular pit; anterior margin of clypeus weakly convex; antennal scape slightly exceeding the posterior margin of head; <abbrev xmlns:xlink="http://www.w3.org/1999/xlink" xlink:title="Scape index = SL × 100 / HW" id="ABBRID0EENBK" xlink:type="simple">SI</abbrev> = 74; eye small, consisting of six or seven facets, 0.04 mm in diameter; alitrunk with straight dorsal margin in profile; propodeum with angulate posterodorsal corner and steeply sloped posterior margin in profile, in dorsal view dorsal surface relatively wide; petiole higher than long in profile, subpetiolar process triangular, with dully angulate ventral corner (<xref ref-type="bibr" rid="B37">Terayama 2009</xref>).</p></tp:treatment-sec><ref-list><ref id="B34"><mixed-citation xmlns:xlink="http://www.w3.org/1999/xlink" xlink:type="simple"><person-group><name name-style="western"><surname>Schmidt</surname><given-names>C</given-names></name><name name-style="western"><surname>Shattuck</surname><given-names>SO</given-names></name></person-group> (<year>2014</year>) <article-title>The higher classification of the ant subfamily <tp:taxon-name><tp:taxon-name-part taxon-name-part-type="subfamily">Ponerinae</tp:taxon-name-part></tp:taxon-name> (<tp:taxon-name><tp:taxon-name-part taxon-name-part-type="order">Hymenoptera</tp:taxon-name-part></tp:taxon-name>: <tp:taxon-name><tp:taxon-name-part taxon-name-part-type="subfamily">Formicinae</tp:taxon-name-part></tp:taxon-name>), with a review of ponerine ecology and behavior.</article-title><source>Zootaxa</source><volume>3817</volume>: <fpage>1</fpage>–<lpage>242</lpage>. <ext-link xlink:href="10.11646/zootaxa.3817.1.1" ext-link-type="doi" xlink:type="simple">https://doi.org/10.11646/zootaxa.3817.1.1</ext-link></mixed-citation></ref><ref id="B37"><mixed-citation xmlns:xlink="http://www.w3.org/1999/xlink" xlink:type="simple"><person-group><name name-style="western"><surname>Terayama</surname><given-names>M</given-names></name></person-group> (<year>2009</year>) <article-title>A synopsis of the family <tp:taxon-name><tp:taxon-name-part taxon-name-part-type="family">Formicidae</tp:taxon-name-part></tp:taxon-name> of Taiwan (<tp:taxon-name><tp:taxon-name-part taxon-name-part-type="class">Insecta</tp:taxon-name-part></tp:taxon-name>: <tp:taxon-name><tp:taxon-name-part taxon-name-part-type="order">Hymenoptera</tp:taxon-name-part></tp:taxon-name>). Research Bulletin of Kanto Gakuen University.</article-title><source>Liberal Arts</source><volume>17</volume>: <fpage>81</fpage>–<lpage>266</lpage>.</mixed-citation></ref></ref-list></tp:taxon-treatment>
